# Supplementary material for: Systematic Selection of Age-Associated mRNA Markers and the Development of Predicted Models for Forensic Age Inference by Three Machine Learning Methods
Source: Front Genet. 2022 Jul 1;13:924408. doi: 10.3389/fgene.2022.924408 (PMC9283997; doi:10.3389/fgene.2022.924408)
Supplement: Supplementary file 1 [file DataSheet1.ZIP › SM/Supplementary Tables.xlsx]

## Sheet: Supplementary Table 1
Supplementary Table 1. Sample information used in this study.
Sample ID	Age	Sex
GSM674181	20.4983	Female
GSM674183	31.039	Female
GSM674184	32.8706	Female
GSM674185	28.063	Female
GSM674186	28.3669	Female
GSM674187	34.5982	Female
GSM674190	30.6174	Female
GSM674191	37.7796	Female
GSM674192	29.2129	Female
GSM674193	32.4545	Female
GSM674194	33.4894	Female
GSM674195	28.052	Female
GSM674198	35.5181	Female
GSM674200	28.6598	Female
GSM674201	39.0445	Female
GSM674202	32.178	Female
GSM674203	36.627	Female
GSM674204	27.6386	Female
GSM674205	28.9117	Female
GSM674206	27.0609	Female
GSM674208	38.9596	Female
GSM674209	24.7748	Female
GSM674210	31.7372	Female
GSM674212	34.5763	Female
GSM674214	28.8405	Female
GSM674218	32.4381	Female
GSM674219	36.0192	Female
GSM674220	31.4524	Female
GSM674221	32.3751	Female
GSM674223	29.4292	Female
GSM674225	35.1184	Female
GSM674226	31.7317	Female
GSM674229	27.2854	Female
GSM674230	27.6194	Female
GSM674231	40.7118	Female
GSM674232	30.4969	Female
GSM674234	30.2177	Female
GSM674235	33.3196	Female
GSM674236	28.2464	Female
GSM674237	32.4052	Female
GSM674239	32.5394	Female
GSM674240	33.8371	Female
GSM674242	35.0007	Female
GSM674243	28.1342	Female
GSM674244	40.4189	Female
GSM674245	28.6352	Female
GSM674182	29.848	Female
GSM674188	33.4675	Female
GSM674189	34.5188	Female
GSM674196	27.2115	Female
GSM674197	25.2786	Female
GSM674199	18.3436	Female
GSM674207	32.2409	Female
GSM674211	21.7632	Female
GSM674213	32.7173	Female
GSM674215	33.3224	Female
GSM674216	27.0007	Female
GSM674217	30.5298	Female
GSM674222	21.6783	Female
GSM674224	24.052	Female
GSM674227	35.2772	Female
GSM674228	27.1869	Female
GSM674233	25.4483	Female
GSM674238	34.5654	Female
GSM674241	30.5791	Female

## Sheet: Supplementary Table 2
Supplementary Table 2. Differentially expressed mRNAs between two groups with different age ranges.
ID	adj.P.Val	P.Value	t	B	logFC	Gene.symbol	Gene.title
ILMN_1654875	0.732	2.98e-05	-4.47442	-0.924	-0.694769	CLC	Charcot-Leyden crystal galectin
ILMN_1701914	1	0.0003337	3.77878	-1.915	0.761139	CD274	CD274 molecule
ILMN_1737242	1	0.0004107	3.71589	-2.001	0.462476	C8G	complement component 8, gamma polypeptide
ILMN_1675984	1	0.0004839	3.66573	-2.069	0.427092	ARHGEF7	Rho guanine nucleotide exchange factor 7
ILMN_1754195	1	0.0005388	-3.63273	-2.114	-0.453997	RPL31	ribosomal protein L31
ILMN_2115669	1	0.0005423	-3.63072	-2.117	-0.420026	SEMA4C	semaphorin 4C
ILMN_1673461	1	0.000609	3.59481	-2.165	0.411324	PHC2	polyhomeotic homolog 2
ILMN_1671314	1	0.000849	-3.49095	-2.303	-0.374084	UXT	ubiquitously expressed prefoldin like chaperone
ILMN_1654685	1	0.0008861	3.47742	-2.321	0.441918	MCTP1	multiple C2 and transmembrane domain containing 1
ILMN_1809951	1	0.0008959	3.47394	-2.326	0.355115	ZNF200	zinc finger protein 200
ILMN_1761764	1	0.0009472	-3.45631	-2.349	-0.391784	ALKBH7	alkB homolog 7
ILMN_2099256	1	0.0010628	3.41967	-2.397	0.395205	MTERF1	mitochondrial transcription termination factor 1
ILMN_1703558	1	0.001108	-3.40635	-2.415	-0.428821	FHL3	four and a half LIM domains 3
ILMN_1694839	1	0.001196	3.38184	-2.447	0.355155	DSPP	dentin sialophosphoprotein
ILMN_1699797	1	0.0013218	-3.34963	-2.488	-0.440216	HDLBP	high density lipoprotein binding protein
ILMN_1670282	1	0.0013596	3.3405	-2.5	0.546864
ILMN_1692707	1	0.0015234	-3.30357	-2.548	-0.463813	PTRHD1	peptidyl-tRNA hydrolase domain containing 1
ILMN_1695604	1	0.0016474	3.27801	-2.58	0.468581	DCBLD1	discoidin, CUB and LCCL domain containing 1
ILMN_1655611	1	0.0017109	-3.26563	-2.596	-0.672879	TSHZ2	teashirt zinc finger homeobox 2
ILMN_1765043	1	0.0017761	-3.25335	-2.612	-0.366581	RPL38	ribosomal protein L38
ILMN_1698849	1	0.0018116	-3.24684	-2.62	-0.459738	CHRNA2	cholinergic receptor nicotinic alpha 2 subunit
ILMN_1668177	1	0.0018635	3.23753	-2.632	0.432588	ZNF483	zinc finger protein 483
ILMN_1746317	1	0.0020218	3.21057	-2.666	0.578551
ILMN_2386530	1	0.0022034	-3.18199	-2.702	-0.371814	RPLP1	ribosomal protein lateral stalk subunit P1
ILMN_1731546	1	0.0022539	-3.17443	-2.711	-0.472813	RPL26	ribosomal protein L26
ILMN_1685088	1	0.0023763	-3.15676	-2.734	-0.476408	RPL36	ribosomal protein L36
ILMN_1756204	1	0.002406	-3.1526	-2.739	-0.355508	RPS6KA4	ribosomal protein S6 kinase A4
ILMN_1787513	1	0.0025321	3.13545	-2.76	0.451494	ACTR3B	ARP3 actin related protein 3 homolog B
ILMN_1783276	1	0.0025719	3.13021	-2.767	0.363087	NEXN	nexilin F-actin binding protein
ILMN_1784822	1	0.0026881	-3.11532	-2.785	-0.488277	PPP1R3F	protein phosphatase 1 regulatory subunit 3F
ILMN_2185675	1	0.0027492	-3.10772	-2.795	-0.443269	FAM159A	family with sequence similarity 159 member A
ILMN_1770725	1	0.0028551	3.09493	-2.81	0.359723	AIF1L	allograft inflammatory factor 1 like
ILMN_2219134	1	0.0029342	-3.08567	-2.822	-0.42389	RPS15	ribosomal protein S15
ILMN_1709092	1	0.0029781	-3.08062	-2.828	-0.531261
ILMN_2338785	1	0.0030439	-3.07318	-2.837	-0.358066	RPS14	ribosomal protein S14
ILMN_2252021	1	0.0031667	3.0597	-2.854	0.407348	RBM44	RNA binding motif protein 44
ILMN_1782618	1	0.0032312	-3.05282	-2.862	-0.511484	C9orf16	chromosome 9 open reading frame 16
ILMN_1687384	1	0.0032685	3.04889	-2.867	0.499512	IFI6	interferon alpha inducible protein 6
ILMN_2084825	1	0.0034638	-3.02901	-2.891	-1.0761	HBG2	hemoglobin subunit gamma 2
ILMN_1672149	1	0.0034676	-3.02863	-2.892	-0.461199	CHCHD1	coiled-coil-helix-coiled-coil-helix domain containing 1
ILMN_1769140	1	0.0035739	3.01825	-2.904	0.575731	KIAA1958	KIAA1958
ILMN_1679614	1	0.0035803	-3.01763	-2.905	-0.359215	SGSM3	small G protein signaling modulator 3
ILMN_1654319	1	0.0036191	-3.01392	-2.91	-0.64324	HAPLN3	hyaluronan and proteoglycan link protein 3
ILMN_1757237	1	0.0037008	3.00623	-2.919	0.517739	ASAP2	ArfGAP with SH3 domain, ankyrin repeat and PH domain 2
ILMN_2361427	1	0.0037035	3.00598	-2.919	0.532062
ILMN_1678212	1	0.0038267	2.99468	-2.933	0.448987	TMCC1	transmembrane and coiled-coil domain family 1
ILMN_2102721	1	0.0039307	-2.9854	-2.944	-0.907244	DEFA1B	defensin alpha 1B
ILMN_1796678	1	0.0040104	-2.97843	-2.952	-1.07465	HBG1	hemoglobin subunit gamma 1
ILMN_2165289	1	0.0040796	-2.9725	-2.96	-0.87742	DEFA3	defensin alpha 3
ILMN_1695317	1	0.0041273	2.96845	-2.964	0.40491	RCBTB1	RCC1 and BTB domain containing protein 1
ILMN_1704383	1	0.0042287	2.96001	-2.975	0.424501	TRIM37	tripartite motif containing 37
ILMN_2352401	1	0.0043373	2.95117	-2.985	0.380042	ERBIN	erbb2 interacting protein
ILMN_1758642	1	0.0043949	-2.94656	-2.991	-0.392282
ILMN_1810797	1	0.0048125	2.91475	-3.029	0.491801	WASF3	WAS protein family member 3
ILMN_1697544	1	0.0049672	-2.90361	-3.042	-0.488611	SLC25A29	solute carrier family 25 member 29
ILMN_1754579	1	0.0050726	2.8962	-3.051	0.55463	SYNE2	spectrin repeat containing nuclear envelope protein 2
ILMN_1740927	1	0.0050994	-2.89434	-3.053	-0.560254	LYRM4	LYR motif containing 4
ILMN_2228710	1	0.0051953	-2.88776	-3.061	-0.372439	PDCD5	programmed cell death 5
ILMN_1694980	1	0.0054459	-2.87106	-3.08	-0.437404	NAGLU	N-acetyl-alpha-glucosaminidase
ILMN_1746137	1	0.0054595	2.87017	-3.081	0.378565	ST7	suppression of tumorigenicity 7
ILMN_2298366	1	0.0055924	2.86163	-3.091	0.462316	TLR10	toll like receptor 10
ILMN_2130180	1	0.005682	-2.85597	-3.098	-0.391547	RPL13P5	ribosomal protein L13 pseudogene 5
ILMN_2135756	1	0.0057211	2.85353	-3.101	0.364447	HSF2BP	heat shock transcription factor 2 binding protein
ILMN_1760628	1	0.0057298	-2.85298	-3.102	-0.394159	RABL6	RAB, member RAS oncogene family-like 6
ILMN_1770537	1	0.005835	-2.84649	-3.109	-0.350549	BEX3	brain expressed X-linked 3
ILMN_2272074	1	0.0059423	2.83999	-3.117	0.360718	TROVE2	TROVE domain family member 2
ILMN_2193213	1	0.0059545	-2.83925	-3.118	-0.728649	DEFA1	defensin alpha 1
ILMN_2089875	1	0.0060533	2.83337	-3.124	0.362592	TNFSF4	tumor necrosis factor superfamily member 4
ILMN_1735185	1	0.0060948	2.83092	-3.127	0.539852	CSTF1	cleavage stimulation factor subunit 1
ILMN_1661577	1	0.006103	2.83044	-3.128	0.560293	MAFA	MAF bZIP transcription factor A
ILMN_1726410	1	0.0062736	-2.82056	-3.139	-0.356532	APRT	adenine phosphoribosyltransferase
ILMN_2199439	1	0.006346	2.81644	-3.144	0.450224	CA2	carbonic anhydrase 2
ILMN_1775703	1	0.0066621	-2.79893	-3.164	-0.463826	TRAPPC6A	trafficking protein particle complex 6A
ILMN_2253648	1	0.0067007	2.79685	-3.167	0.581528	PRKDC	protein kinase, DNA-activated, catalytic polypeptide
ILMN_1743755	1	0.0069155	-2.78545	-3.18	-0.364639	C6orf226	chromosome 6 open reading frame 226
ILMN_2094648	1	0.0070022	-2.78094	-3.185	-0.398559	PRAMEF5	PRAME family member 5
ILMN_1720542	1	0.0072084	-2.77041	-3.197	-0.371861	POLR2I	RNA polymerase II subunit I
ILMN_2203588	1	0.007255	-2.76807	-3.2	-0.441344	MYL5	myosin light chain 5
ILMN_1679178	1	0.0073339	-2.76414	-3.204	-0.506117	ATP5D	ATP synthase, H+ transporting, mitochondrial F1 complex, delta subunit
ILMN_1789909	1	0.0074043	-2.76067	-3.208	-0.392118	TBC1D9B	TBC1 domain family member 9B
ILMN_2391400	1	0.0075855	-2.75186	-3.219	-0.535758	PITX2	paired like homeodomain 2
ILMN_1678619	1	0.0076142	-2.75048	-3.22	-0.386032	TKFC	triokinase and FMN cyclase
ILMN_2306077	1	0.0076318	2.74964	-3.221	0.374325	USP33	ubiquitin specific peptidase 33
ILMN_2160388	1	0.0077008	-2.74636	-3.225	-0.38557	RPL24	ribosomal protein L24
ILMN_1722158	1	0.0078288	2.74033	-3.232	0.418253	CASP5	caspase 5
ILMN_1707695	1	0.0078348	2.74005	-3.232	0.721528	IFIT1	interferon induced protein with tetratricopeptide repeats 1
ILMN_2339028	1	0.0078743	-2.73822	-3.234	-0.563894	PKD1	polycystin 1, transient receptor potential channel interacting
ILMN_2320330	1	0.0078961	-2.7372	-3.235	-0.466356	MAL	mal, T-cell differentiation protein
ILMN_1691535	1	0.0080958	2.72806	-3.246	0.404093	CUL4B	cullin 4B
ILMN_1726928	1	0.0083395	-2.71717	-3.258	-0.639721	TCEA3	transcription elongation factor A3
ILMN_2339955	1	0.0083429	2.71702	-3.258	0.610226	NR4A2	nuclear receptor subfamily 4 group A member 2
ILMN_2232520	1	0.0085382	2.70851	-3.268	0.39392	ANKRD28	ankyrin repeat domain 28
ILMN_1737627	1	0.0086535	2.70357	-3.273	0.360063	MAPK14	mitogen-activated protein kinase 14
ILMN_1798867	1	0.0091254	-2.68394	-3.295	-0.401166	CAMTA2	calmodulin binding transcription activator 2
ILMN_1699809	1	0.0093253	2.67591	-3.305	0.473405	CAPNS2	calpain small subunit 2
ILMN_1782094	1	0.0093893	2.67337	-3.307	0.396196	PAIP2	poly(A) binding protein interacting protein 2
ILMN_1752575	1	0.0095454	2.66724	-3.314	0.437355
ILMN_1737015	1	0.0096051	-2.66492	-3.317	-0.397276	RPL39	ribosomal protein L39
ILMN_1729749	1	0.0096358	2.66374	-3.318	0.587246	HERC5	HECT and RLD domain containing E3 ubiquitin protein ligase 5
ILMN_1703441	1	0.0096396	-2.66359	-3.318	-0.539214	ZNF593	zinc finger protein 593
ILMN_1712836	1	0.0099139	2.65313	-3.33	0.353135	VWA7	von Willebrand factor A domain containing 7
ILMN_1813703	1	0.0099508	2.65174	-3.332	0.375074
ILMN_1739428	1	0.0100395	2.64843	-3.335	0.421573	IFIT2	interferon induced protein with tetratricopeptide repeats 2
ILMN_1790987	1	0.0102613	-2.64026	-3.344	-0.385388	HUWE1	HECT, UBA and WWE domain containing 1, E3 ubiquitin protein ligase
ILMN_1695972	1	0.0103994	-2.63525	-3.35	-0.490802	CCDC89	coiled-coil domain containing 89
ILMN_1688959	1	0.010745	-2.62298	-3.363	-0.544357	CD27	CD27 molecule
ILMN_2357777	1	0.0107603	-2.62245	-3.364	-0.398458	RNF214	ring finger protein 214
ILMN_2255142	1	0.010985	2.61467	-3.373	0.379676	TRIM34	tripartite motif containing 34
ILMN_1728236	1	0.0114192	2.60004	-3.389	0.444979	SLFN12	schlafen family member 12
ILMN_1662747	1	0.0114578	2.59877	-3.39	0.492124	EVI2A	ecotropic viral integration site 2A
ILMN_2227473	1	0.0114795	-2.59806	-3.391	-0.382511	PIBF1	progesterone immunomodulatory binding factor 1
ILMN_1727284	1	0.0116382	-2.59286	-3.397	-0.396192	CD4	CD4 molecule
ILMN_1746618	1	0.0116406	-2.59278	-3.397	-0.443824	PAQR7	progestin and adipoQ receptor family member 7
ILMN_1727314	1	0.0118593	2.58573	-3.404	0.362867	MUC4	mucin 4, cell surface associated
ILMN_1740234	1	0.0120475	2.57975	-3.411	0.38575	GSTO2	glutathione S-transferase omega 2
ILMN_1759419	1	0.0121396	-2.57686	-3.414	-0.371851	ILVBL	ilvB acetolactate synthase like
ILMN_1710216	1	0.0121428	-2.57675	-3.414	-0.376257	AVEN	apoptosis and caspase activation inhibitor
ILMN_2100287	1	0.0123285	2.57098	-3.42	0.375155	CFAP58	cilia and flagella associated protein 58
ILMN_1745817	1	0.0123827	2.56931	-3.422	0.503215	NELL1	neural EGFL like 1
ILMN_2086222	1	0.012739	-2.55849	-3.434	-0.571347	WDR11	WD repeat domain 11
ILMN_1763162	1	0.0127413	-2.55842	-3.434	-0.352935	DPH2	DPH2 homolog
ILMN_1685357	1	0.0127495	-2.55818	-3.434	-0.377019	RTN2	reticulon 2
ILMN_2408400	1	0.0127806	-2.55725	-3.435	-0.354225	NSUN5	NOP2/Sun RNA methyltransferase family member 5
ILMN_2311537	1	0.0128348	-2.55563	-3.437	-0.352892	HMGA1	high mobility group AT-hook 1
ILMN_1699520	1	0.0128495	2.55519	-3.438	0.35213	SLC8A1	solute carrier family 8 member A1
ILMN_1791302	1	0.0129145	2.55326	-3.44	0.418498	EFHC2	EF-hand domain containing 2
ILMN_1794842	1	0.0129731	2.55153	-3.442	0.447862	LGALS13	galectin 13
ILMN_1812249	1	0.0131965	2.545	-3.449	0.447611	C15orf54	chromosome 15 open reading frame 54
ILMN_1805796	1	0.0133043	-2.54187	-3.452	-0.381872	FLYWCH2	FLYWCH family member 2
ILMN_1663538	1	0.0133543	-2.54044	-3.454	-0.377062	CLYBL	citrate lyase beta like
ILMN_1745779	1	0.0135854	-2.53385	-3.461	-0.523901	TCTEX1D2	Tctex1 domain containing 2
ILMN_2155172	1	0.013677	-2.53127	-3.463	-0.431108	BRIX1	BRX1, biogenesis of ribosomes
ILMN_1710001	1	0.0138377	-2.52677	-3.468	-0.447218	RPL41	ribosomal protein L41
ILMN_1651872	1	0.0141318	-2.51867	-3.477	-0.369447	UBIAD1	UbiA prenyltransferase domain containing 1
ILMN_1702842	1	0.0141567	2.51799	-3.478	0.414863
ILMN_1752197	1	0.0141749	-2.51749	-3.478	-0.421985	PDDC1	Parkinson disease 7 domain containing 1
ILMN_1706262	1	0.0142392	-2.51575	-3.48	-0.369383	HAGHL	hydroxyacylglutathione hydrolase-like
ILMN_2269380	1	0.0142635	2.51509	-3.481	0.358654	FNDC3A	fibronectin type III domain containing 3A
ILMN_1659077	1	0.0143093	-2.51385	-3.482	-0.415795	CD40LG	CD40 ligand
ILMN_1757230	1	0.0145704	2.50686	-3.49	0.424388	ZNF250	zinc finger protein 250
ILMN_1789342	1	0.0147352	-2.50251	-3.494	-0.414167	NDUFS2	NADH:ubiquinone oxidoreductase core subunit S2
ILMN_1702970	1	0.0150339	2.49472	-3.503	0.495681	NLRP6	NLR family pyrin domain containing 6
ILMN_1748694	1	0.0151445	2.49188	-3.506	0.39049	NHSL2	NHS like 2
ILMN_1703688	1	0.0152135	2.49011	-3.508	0.424228	RASA2	RAS p21 protein activator 2
ILMN_2278729	1	0.0154363	-2.48446	-3.514	-0.406557	EIF3B	eukaryotic translation initiation factor 3 subunit B
ILMN_1686373	1	0.0156044	2.48024	-3.518	0.517861	CFAP161	cilia and flagella associated protein 161
ILMN_2408576	1	0.0156648	-2.47874	-3.52	-0.472505	FAM129B	family with sequence similarity 129 member B
ILMN_1662619	1	0.0157221	2.47731	-3.521	0.445398	TFPI	tissue factor pathway inhibitor
ILMN_2150661	1	0.015846	2.47425	-3.524	0.418565	NUB1	negative regulator of ubiquitin like proteins 1
ILMN_2383058	1	0.0161593	-2.46661	-3.532	-0.521759	SIRPG	signal regulatory protein gamma
ILMN_1797744	1	0.0166226	-2.45554	-3.544	-0.425389	TPPP3	tubulin polymerization promoting protein family member 3
ILMN_1739719	1	0.0167593	2.45233	-3.547	0.3876	ASPH	aspartate beta-hydroxylase
ILMN_1758823	1	0.0167773	-2.4519	-3.548	-0.360458	SMARCB1	SWI/SNF related, matrix associated, actin dependent regulator of chromatin, subfamily b, member 1
ILMN_1812191	1	0.01679	-2.45161	-3.548	-0.384487	C12orf57	chromosome 12 open reading frame 57
ILMN_1788489	1	0.0169022	2.44899	-3.551	0.411773	HIST1H3F	histone cluster 1, H3f
ILMN_2381476	1	0.0169879	2.44701	-3.553	0.371481	ATL1	atlastin GTPase 1
ILMN_1736460	1	0.0169938	2.44687	-3.553	0.370866	MDM1	Mdm1 nuclear protein
ILMN_1780315	1	0.0170549	-2.44546	-3.555	-0.391896	PUSL1	pseudouridylate synthase-like 1
ILMN_1653709	1	0.0173671	-2.43832	-3.562	-0.361561	TIMM9	translocase of inner mitochondrial membrane 9
ILMN_1769988	1	0.0173993	-2.43759	-3.563	-0.48357	IFNA10	interferon alpha 10
ILMN_1655722	1	0.0174089	-2.43738	-3.563	-0.418879
ILMN_2336902	1	0.0174965	2.4354	-3.565	0.403671	TRIM34	tripartite motif containing 34
ILMN_1807563	1	0.0179983	-2.42423	-3.577	-0.3613	FKBP2	FK506 binding protein 2
ILMN_1745242	1	0.0180498	2.4231	-3.578	0.475467	PLSCR1	phospholipid scramblase 1
ILMN_2358069	1	0.0182789	-2.41811	-3.583	-0.358987	MAD1L1	MAD1 mitotic arrest deficient like 1
ILMN_1722789	1	0.0187603	-2.40781	-3.594	-0.351745	THEG	theg spermatid protein
ILMN_1765109	1	0.0187868	-2.40725	-3.595	-0.387551
ILMN_1800573	1	0.0187886	-2.40721	-3.595	-0.366819	RPS21	ribosomal protein S21
ILMN_1738207	1	0.0190786	-2.40112	-3.601	-0.395765	CISH	cytokine inducible SH2 containing protein
ILMN_1696839	1	0.0191512	-2.39961	-3.602	-0.354288
ILMN_1651429	1	0.020225	-2.37784	-3.625	-0.500696	SELM	selenoprotein M
ILMN_1752502	1	0.0202424	-2.37749	-3.625	-0.456459	HKDC1	hexokinase domain containing 1
ILMN_1736650	1	0.0202612	-2.37712	-3.626	-0.379612	KDM4A	lysine demethylase 4A
ILMN_1688580	1	0.0205189	-2.37206	-3.631	-0.406469	CAMP	cathelicidin antimicrobial peptide
ILMN_1729251	1	0.020535	-2.37174	-3.631	-0.4363	MYH4	myosin heavy chain 4
ILMN_2276820	1	0.0205865	2.37074	-3.632	0.382112	NSL1	NSL1, MIS12 kinetochore complex component
ILMN_2408877	1	0.0207437	2.36769	-3.635	0.45048	KMT2C	lysine methyltransferase 2C
ILMN_2402640	1	0.0209531	-2.36365	-3.639	-0.443065	DSC1	desmocollin 1
ILMN_1783247	1	0.0212187	-2.35859	-3.645	-0.396076	C10orf11	chromosome 10 open reading frame 11
ILMN_1780913	1	0.0212276	2.35842	-3.645	0.39625	PPP2R5C	protein phosphatase 2 regulatory subunit B'gamma
ILMN_2332368	1	0.0212772	2.35748	-3.646	0.410806	VPS13B	vacuolar protein sorting 13 homolog B
ILMN_1668748	1	0.0213506	-2.3561	-3.647	-0.355838	MED15	mediator complex subunit 15
ILMN_1753347	1	0.0213737	-2.35566	-3.648	-0.763868	DEFA4	defensin alpha 4
ILMN_1786722	1	0.021578	-2.35183	-3.652	-0.510091	ZNF385A	zinc finger protein 385A
ILMN_1736752	1	0.0217011	-2.34953	-3.654	-0.37143	COMTD1	catechol-O-methyltransferase domain containing 1
ILMN_1653494	1	0.0219907	-2.34418	-3.659	-0.435323	S100A1	S100 calcium binding protein A1
ILMN_1695530	1	0.0222726	-2.33903	-3.665	-0.620006	MS4A3	membrane spanning 4-domains A3
ILMN_1651229	1	0.0223187	-2.3382	-3.665	-0.375567	IPO13	importin 13
ILMN_1765165	1	0.0224181	2.3364	-3.667	0.392866
ILMN_1703326	1	0.0228994	-2.32779	-3.676	-0.563	PTGDR2	prostaglandin D2 receptor 2
ILMN_1713486	1	0.0232993	-2.32076	-3.683	-0.363018	RNF25	ring finger protein 25
ILMN_1652913	1	0.0235078	2.31713	-3.687	0.370209	EZH2	enhancer of zeste 2 polycomb repressive complex 2 subunit
ILMN_1651228	1	0.0237402	-2.31313	-3.691	-0.391589	RPS28	ribosomal protein S28
ILMN_2091412	1	0.0238334	-2.31153	-3.692	-0.447923	FLT3LG	fms related tyrosine kinase 3 ligand
ILMN_1671337	1	0.0238439	-2.31135	-3.692	-0.620938	SLC2A5	solute carrier family 2 member 5
ILMN_1681721	1	0.0247728	2.29574	-3.708	0.65372	OASL	2'-5'-oligoadenylate synthetase like
ILMN_2384544	1	0.0250647	-2.29094	-3.713	-0.473832	ADAM15	ADAM metallopeptidase domain 15
ILMN_1791067	1	0.0251103	-2.29019	-3.714	-0.35828	TESK1	testis-specific kinase 1
ILMN_1757825	1	0.0251958	2.2888	-3.715	0.385832	ZNF230	zinc finger protein 230
ILMN_1799015	1	0.0254189	-2.28518	-3.719	-0.458882	PXMP2	peroxisomal membrane protein 2
ILMN_1726659	1	0.025432	-2.28497	-3.719	-0.358333	THOP1	thimet oligopeptidase 1
ILMN_1664543	1	0.0254457	2.28475	-3.719	0.784344	IFIT3	interferon induced protein with tetratricopeptide repeats 3
ILMN_1789244	1	0.0255635	-2.28285	-3.721	-0.382043	SOX8	SRY-box 8
ILMN_1749829	1	0.0259878	-2.27608	-3.728	-0.358406	DLGAP5	DLG associated protein 5
ILMN_1781373	1	0.0265636	2.26705	-3.737	0.383783	IFIH1	interferon induced with helicase C domain 1
ILMN_2129015	1	0.0268927	2.26196	-3.742	0.354577	AFF1	AF4/FMR2 family member 1
ILMN_2312606	1	0.0271128	2.25859	-3.745	0.655851	IRF5	interferon regulatory factor 5
ILMN_1688089	1	0.0274759	-2.25308	-3.75	-0.391406	PEBP1	phosphatidylethanolamine binding protein 1
ILMN_2204332	1	0.0275942	2.2513	-3.752	0.377875	FRYL	FRY like transcription coactivator
ILMN_1778374	1	0.0277657	-2.24873	-3.755	-0.40382	BSG	basigin (Ok blood group)
ILMN_1687625	1	0.0277909	-2.24835	-3.755	-0.36293	DPCR1	diffuse panbronchiolitis critical region 1
ILMN_1671263	1	0.0278458	-2.24754	-3.756	-0.372823	CACNA1H	calcium voltage-gated channel subunit alpha1 H
ILMN_2284706	1	0.0278993	2.24674	-3.757	0.497411	PHF11	PHD finger protein 11
ILMN_1669102	1	0.0279959	-2.2453	-3.758	-0.377622	ATP5G2	ATP synthase, H+ transporting, mitochondrial Fo complex subunit C2 (subunit 9)
ILMN_1751559	1	0.0283147	-2.2406	-3.763	-0.402566	TMEM204	transmembrane protein 204
ILMN_1707002	1	0.0283238	2.24046	-3.763	0.388393	TMLHE	trimethyllysine hydroxylase, epsilon
ILMN_2316844	1	0.0284371	2.2388	-3.765	0.430618	RBPJ	recombination signal binding protein for immunoglobulin kappa J region
ILMN_1794823	1	0.0285778	2.23675	-3.767	0.430828	ZNF626	zinc finger protein 626
ILMN_1778617	1	0.0290052	-2.23056	-3.773	-0.361052	AK6	adenylate kinase 6
ILMN_1753164	1	0.0293307	-2.22591	-3.777	-0.480672	IPO8	importin 8
ILMN_1805902	1	0.0301004	-2.21507	-3.788	-0.526619	CELA1	chymotrypsin like elastase family member 1
ILMN_1664122	1	0.0301149	2.21487	-3.788	0.361396	PTPN6	protein tyrosine phosphatase, non-receptor type 6
ILMN_1701930	1	0.0303322	-2.21185	-3.791	-0.359084	EEF1B2	eukaryotic translation elongation factor 1 beta 2
ILMN_1745686	1	0.0304237	-2.21059	-3.792	-0.374455	MFHAS1	malignant fibrous histiocytoma amplified sequence 1
ILMN_1762594	1	0.0304689	2.20997	-3.793	0.513452	NOD2	nucleotide binding oligomerization domain containing 2
ILMN_1768399	1	0.0306145	2.20797	-3.795	0.470447	ARFIP1	ADP ribosylation factor interacting protein 1
ILMN_1661888	1	0.0312109	2.19986	-3.802	0.415974	MEF2A	myocyte enhancer factor 2A
ILMN_2227133	1	0.031556	2.19523	-3.807	0.363676	CMTR1	cap methyltransferase 1
ILMN_1670037	1	0.0316754	-2.19364	-3.808	-0.359632	POLR2L	RNA polymerase II subunit L
ILMN_2329914	1	0.031759	2.19252	-3.81	0.420142	SPRY1	sprouty RTK signaling antagonist 1
ILMN_2347798	1	0.0321569	2.18727	-3.815	0.528847	IFI6	interferon alpha inducible protein 6
ILMN_2070072	1	0.0323904	-2.18421	-3.818	-0.363912	RPS7	ribosomal protein S7
ILMN_2201580	1	0.0326938	2.18027	-3.821	0.610375	GSTM2	glutathione S-transferase mu 2 (muscle)
ILMN_1707124	1	0.0328734	2.17795	-3.824	0.436886	TFPI	tissue factor pathway inhibitor
ILMN_2415162	1	0.0329268	-2.17726	-3.824	-0.387487	2022-09-01	septin 1
ILMN_1716651	1	0.0331347	2.17459	-3.827	0.454118	RUNX2	runt related transcription factor 2
ILMN_1807981	1	0.0331756	-2.17407	-3.827	-0.361265	SIGIRR	single Ig and TIR domain containing
ILMN_1809313	1	0.0332976	2.17252	-3.829	0.378346	CASP8	caspase 8
ILMN_1719867	1	0.0333266	2.17215	-3.829	0.35005	RNF13	ring finger protein 13
ILMN_2177413	1	0.0333287	-2.17212	-3.829	-0.412627	TBL3	transducin beta like 3
ILMN_1739794	1	0.0340666	-2.16282	-3.838	-0.442518	CD3E	CD3e molecule
ILMN_1657871	1	0.0345687	2.15659	-3.844	0.81363	RSAD2	radical S-adenosyl methionine domain containing 2
ILMN_1686697	1	0.0350475	2.15072	-3.85	0.384348
ILMN_1776157	1	0.0355208	2.14499	-3.855	0.363706
ILMN_1715332	1	0.0356315	2.14366	-3.856	0.460721	TTC21A	tetratricopeptide repeat domain 21A
ILMN_1674811	1	0.0357445	2.1423	-3.857	0.461919	OASL	2'-5'-oligoadenylate synthetase like
ILMN_1664798	1	0.035755	-2.14217	-3.858	-0.356107	GRHPR	glyoxylate and hydroxypyruvate reductase
ILMN_1657237	1	0.0357834	-2.14183	-3.858	-0.356022	NUBP2	nucleotide binding protein 2
ILMN_1736165	1	0.0362372	2.13643	-3.863	0.417251
ILMN_1799024	1	0.036322	-2.13543	-3.864	-0.397759	VAC14	Vac14, PIKFYVE complex component
ILMN_1731503	1	0.036382	-2.13472	-3.865	-0.48073	MARCO	macrophage receptor with collagenous structure
ILMN_1765796	1	0.0368217	-2.12957	-3.87	-0.359222	ENO2	enolase 2
ILMN_1811765	1	0.0371009	2.12632	-3.873	0.359059	ADAMTS2	ADAM metallopeptidase with thrombospondin type 1 motif 2
ILMN_2391861	1	0.0371153	2.12615	-3.873	0.535025	GSTM1	glutathione S-transferase mu 1
ILMN_2299661	1	0.0373073	-2.12393	-3.875	-0.370244	TNFRSF25	TNF receptor superfamily member 25
ILMN_1722025	1	0.0375627	2.12099	-3.878	0.416525	CPEB4	cytoplasmic polyadenylation element binding protein 4
ILMN_1704785	1	0.0382199	-2.11351	-3.885	-0.388683	FUOM	fucose mutarotase
ILMN_1742618	1	0.0383457	2.11209	-3.886	0.461155	XAF1	XIAP associated factor 1
ILMN_1692177	1	0.0388275	2.1067	-3.891	0.379901	TSC22D1	TSC22 domain family member 1
ILMN_1724480	1	0.03889	-2.106	-3.892	-0.533482	AXIN2	axin 2
ILMN_2410924	1	0.0393901	2.10047	-3.897	0.369413	PLOD2	procollagen-lysine,2-oxoglutarate 5-dioxygenase 2
ILMN_1695413	1	0.0395722	2.09847	-3.899	0.573271	ZNF429	zinc finger protein 429
ILMN_2355831	1	0.0396844	2.09724	-3.9	0.410717	FHL2	four and a half LIM domains 2
ILMN_1688101	1	0.0398129	2.09584	-3.901	0.354672
ILMN_1760062	1	0.0404567	2.08886	-3.908	0.505221	IFI44	interferon induced protein 44
ILMN_1795181	1	0.0410411	2.08262	-3.913	0.512769	DDX60	DEXD/H-box helicase 60
ILMN_2388955	1	0.0414705	2.07808	-3.918	0.425729	FAM212B	family with sequence similarity 212 member B
ILMN_1662358	1	0.041839	2.07422	-3.921	0.407579	MX1	MX dynamin like GTPase 1
ILMN_2159152	1	0.042016	-2.07237	-3.923	-0.509263	TP53TG3	TP53 target 3
ILMN_2356909	1	0.0423009	-2.06941	-3.926	-0.412167	MOSPD3	motile sperm domain containing 3
ILMN_2199298	1	0.0425404	-2.06694	-3.928	-0.393	TPGS1	tubulin polyglutamylase complex subunit 1
ILMN_1757978	1	0.0428137	2.06414	-3.93	0.38331	INO80D	INO80 complex subunit D
ILMN_1797566	1	0.0440684	-2.05145	-3.942	-0.364382	SNAP47	synaptosome associated protein 47
ILMN_1663257	1	0.0445982	2.04619	-3.947	0.460789	ATP6V1C1	ATPase H+ transporting V1 subunit C1
ILMN_1760849	1	0.0465837	2.02693	-3.964	0.355323	NETO2	neuropilin and tolloid like 2
ILMN_1654414	1	0.0467344	2.0255	-3.966	0.407056	ACSL3	acyl-CoA synthetase long-chain family member 3
ILMN_2407235	1	0.0467595	-2.02526	-3.966	-0.590755
ILMN_1652237	1	0.0468075	-2.0248	-3.966	-0.427188	CBR3	carbonyl reductase 3
ILMN_2327860	1	0.0473822	-2.01938	-3.971	-0.359386	MAL	mal, T-cell differentiation protein
ILMN_2325837	1	0.0476691	-2.0167	-3.974	-0.355062	CD3D	CD3d molecule
ILMN_1656920	1	0.0484123	-2.00981	-3.98	-0.353189	CRIP1	cysteine rich protein 1
ILMN_1692223	1	0.0484602	-2.00937	-3.98	-0.525061	LCN2	lipocalin 2
ILMN_2409384	1	0.0493794	-2.00097	-3.988	-0.451033	SIGLEC7	sialic acid binding Ig like lectin 7

## Sheet: Supplementary Table 3
Supplementary Table 3. Differentially expressed mRNAs between smokers and non-smokers.
ID	adj.P.Val	P.Value	t	B	logFC	Gene.symbol	Gene.title
ILMN_1757347	1	8.1e-05	4.19401	-1.61	0.55011	KIAA0930	KIAA0930
ILMN_1765184	1	0.000255	-3.85985	-2.04	-0.436153	MBNL3	muscleblind like splicing regulator 3
ILMN_2352881	1	0.000291	3.81953	-2.09	0.48162	NR6A1	nuclear receptor subfamily 6 group A member 1
ILMN_2401714	1	0.000416	-3.71179	-2.22	-0.513765	MS4A1	membrane spanning 4-domains A1
ILMN_1691299	1	0.000474	-3.67184	-2.27	-0.417056	CFAP126	cilia and flagella associated protein 126
ILMN_2095078	1	0.000492	3.66059	-2.29	0.45124	CT47A1	cancer/testis antigen family 47, member A1
ILMN_1708131	1	0.000563	-3.61892	-2.34	-0.408605	BHLHB9	basic helix-loop-helix domain containing, class B, 9
ILMN_1651464	1	0.000585	-3.60704	-2.35	-0.428532	KDM2B	lysine demethylase 2B
ILMN_1815951	1	0.000614	-3.59228	-2.37	-0.573434	PCYOX1L	prenylcysteine oxidase 1 like
ILMN_1710229	1	0.000616	-3.59109	-2.37	-0.394036	ARRDC2	arrestin domain containing 2
ILMN_1666173	1	0.001099	-3.40901	-2.59	-0.414217	TCF20	transcription factor 20
ILMN_2399190	1	0.001211	3.37787	-2.63	0.557601	TNFSF13	tumor necrosis factor superfamily member 13
ILMN_1710899	1	0.001248	-3.36809	-2.64	-0.436827	TSPAN18	tetraspanin 18
ILMN_1731596	1	0.00147	3.31507	-2.7	0.372968	AP3S2	adaptor related protein complex 3 sigma 2 subunit
ILMN_1672606	1	0.00156	-3.29579	-2.72	-1.15734	OAS1	2'-5'-oligoadenylate synthetase 1
ILMN_2123719	1	0.001877	3.2351	-2.79	0.437253
ILMN_2379313	1	0.002006	-3.2132	-2.82	-0.596191	ZNF493	zinc finger protein 493
ILMN_1681846	1	0.002037	-3.2081	-2.83	-0.532847	ZNF540	zinc finger protein 540
ILMN_1715203	1	0.00248	3.14243	-2.9	0.532738	DNAH7	dynein axonemal heavy chain 7
ILMN_1759954	1	0.002749	-3.10771	-2.94	-0.789409	PTMA	prothymosin, alpha
ILMN_1754600	1	0.002766	-3.10566	-2.94	-0.415932	FNBP1L	formin binding protein 1 like
ILMN_1664511	1	0.002893	-3.09044	-2.96	-0.484964	NDC80	NDC80, kinetochore complex component
ILMN_1795018	1	0.003145	-3.06201	-2.99	-0.394167	OR7C2	olfactory receptor family 7 subfamily C member 2
ILMN_1728106	1	0.003194	3.05679	-3	0.494121	TNF	tumor necrosis factor
ILMN_2398474	1	0.003289	-3.04676	-3.01	-0.659016	RAP1B	RAP1B, member of RAS oncogene family
ILMN_1743100	1	0.003332	-3.04229	-3.01	-0.54289	TNFRSF18	TNF receptor superfamily member 18
ILMN_2297961	1	0.003505	3.02494	-3.03	0.416945	RALGDS	ral guanine nucleotide dissociation stimulator
ILMN_1702487	1	0.003505	3.02491	-3.03	0.366696	SGK1	serum/glucocorticoid regulated kinase 1
ILMN_2192694	1	0.003588	-3.01685	-3.04	-0.446752	EIF3M	eukaryotic translation initiation factor 3 subunit M
ILMN_1753457	1	0.003684	-3.00776	-3.05	-0.365339	PKP3	plakophilin 3
ILMN_2135232	1	0.003706	-3.00571	-3.05	-0.407673	SRSF3	serine and arginine rich splicing factor 3
ILMN_2054145	1	0.003885	-2.98948	-3.07	-0.549257	PAK1IP1	PAK1 interacting protein 1
ILMN_1796397	1	0.003988	-2.98036	-3.08	-0.590819	CISD2	CDGSH iron sulfur domain 2
ILMN_1727426	1	0.004198	2.96252	-3.1	0.38224	ERG	ERG, ETS transcription factor
ILMN_2223922	1	0.00434	-2.95096	-3.11	-0.981565	AGTPBP1	ATP/GTP binding protein 1
ILMN_2147993	1	0.00442	-2.94456	-3.12	-0.516106	ZNF23	zinc finger protein 23
ILMN_2383774	1	0.004476	2.9402	-3.13	0.388753	TRAF3	TNF receptor associated factor 3
ILMN_2216637	1	0.004955	2.90444	-3.16	0.436048	STK32B	serine/threonine kinase 32B
ILMN_1783266	1	0.005118	2.89305	-3.18	0.413328	OGDH	oxoglutarate dehydrogenase
ILMN_1769503	1	0.005147	-2.89104	-3.18	-0.40055	ZNRF2	zinc and ring finger 2, E3 ubiquitin protein ligase
ILMN_1783444	1	0.005219	2.88613	-3.18	0.447868
ILMN_1720114	1	0.005526	-2.86584	-3.21	-0.547357	GMNN	geminin, DNA replication inhibitor
ILMN_1678459	1	0.005608	-2.86062	-3.21	-0.373301	VAPB	VAMP associated protein B and C
ILMN_2369104	1	0.005706	-2.85446	-3.22	-0.386192	TRAPPC6B	trafficking protein particle complex 6B
ILMN_2075436	1	0.005725	-2.85326	-3.22	-0.719393	PDIA3P1	protein disulfide isomerase family A member 3 pseudogene 1
ILMN_2409298	1	0.00613	-2.82886	-3.25	-0.521608	NUSAP1	nucleolar and spindle associated protein 1
ILMN_2401701	1	0.006251	-2.82187	-3.25	-0.535629	PCGF6	polycomb group ring finger 6
ILMN_2227368	1	0.006287	-2.81979	-3.26	-0.429255	SELT	selenoprotein T
ILMN_1778488	1	0.006368	2.81519	-3.26	0.392546	WDR41	WD repeat domain 41
ILMN_2226304	1	0.006437	2.81131	-3.26	0.362013	ANKRD50	ankyrin repeat domain 50
ILMN_1747935	1	0.006472	-2.80938	-3.27	-0.552175	GOLGB1	golgin B1
ILMN_2050761	1	0.006668	-2.79863	-3.28	-0.626913	EIF4E	eukaryotic translation initiation factor 4E
ILMN_1654606	1	0.006691	-2.79735	-3.28	-0.359433	ZDHHC22	zinc finger DHHC-type containing 22
ILMN_1688317	1	0.006702	2.7968	-3.28	0.391998	ZNF160	zinc finger protein 160
ILMN_1718990	1	0.006709	2.79641	-3.28	0.365772	NFRKB	nuclear factor related to kappaB binding protein
ILMN_2168866	1	0.006784	-2.7924	-3.28	-0.586898	C6orf62	chromosome 6 open reading frame 62
ILMN_2157709	1	0.00687	-2.78781	-3.29	-0.758054	IGBP1P1	immunoglobulin (CD79A) binding protein 1 pseudogene 1
ILMN_2101928	1	0.006888	-2.78688	-3.29	-0.526506	HNRNPH1	heterogeneous nuclear ribonucleoprotein H1 (H)
ILMN_2327994	1	0.006952	-2.78356	-3.29	-0.956446	AZIN1	antizyme inhibitor 1
ILMN_2130218	1	0.007058	2.77806	-3.3	0.493116	PAK3	p21 (RAC1) activated kinase 3
ILMN_1702385	1	0.007304	-2.7656	-3.31	-0.365378	LILRA4	leukocyte immunoglobulin like receptor A4
ILMN_1786899	1	0.007387	2.76152	-3.32	0.432961	AMPD2	adenosine monophosphate deaminase 2
ILMN_1661566	1	0.007462	2.75782	-3.32	0.409357
ILMN_2386891	1	0.008006	-2.73212	-3.35	-0.471592	GLT8D1	glycosyltransferase 8 domain containing 1
ILMN_2118910	1	0.008059	-2.72971	-3.35	-0.368061	TPRKB	TP53RK binding protein
ILMN_1774585	1	0.008081	-2.72875	-3.35	-0.418474	CASP4	caspase 4
ILMN_1671703	1	0.008085	-2.72855	-3.35	-0.428311	ACTA2	actin, alpha 2, smooth muscle, aorta
ILMN_2211800	1	0.008246	-2.7213	-3.36	-0.476033
ILMN_1712197	1	0.008463	-2.71175	-3.37	-0.381076	KCNMB3	potassium calcium-activated channel subfamily M regulatory beta subunit 3
ILMN_1712075	1	0.008491	-2.71053	-3.37	-0.586605	SYNM	synemin
ILMN_2198912	1	0.008634	2.70438	-3.38	0.54835	TTR	transthyretin
ILMN_1785661	1	0.00895	-2.69113	-3.39	-0.536972	ABHD17B	abhydrolase domain containing 17B
ILMN_1785107	1	0.008985	-2.68966	-3.39	-0.500814	NXT2	nuclear transport factor 2 like export factor 2
ILMN_2370573	1	0.009015	-2.68845	-3.39	-0.697119	XAF1	XIAP associated factor 1
ILMN_1724207	1	0.009054	2.68684	-3.39	0.385706	IVD	isovaleryl-CoA dehydrogenase
ILMN_1778876	1	0.00906	-2.68662	-3.39	-0.561001	FAM179B	family with sequence similarity 179 member B
ILMN_1776333	1	0.009125	-2.68394	-3.4	-0.382433	TBCEL	tubulin folding cofactor E like
ILMN_1751289	1	0.009407	2.67267	-3.41	0.353852
ILMN_2143155	1	0.009618	-2.66441	-3.42	-0.443851	KIF11	kinesin family member 11
ILMN_2411127	1	0.009676	-2.66218	-3.42	-0.630569	YBEY	ybeY metallopeptidase (putative)
ILMN_1778132	1	0.009705	2.66105	-3.42	0.368393	C2CD2L	C2CD2 like
ILMN_1730625	1	0.009714	-2.66072	-3.42	-0.485959	AHSG	alpha 2-HS glycoprotein
ILMN_2058782	1	0.009809	-2.65709	-3.42	-1.10973	IFI27	interferon alpha inducible protein 27
ILMN_1673950	1	0.009853	-2.65542	-3.43	-0.366927	STBD1	starch binding domain 1
ILMN_2095660	1	0.009881	-2.65438	-3.43	-0.367429	TMEM156	transmembrane protein 156
ILMN_1661631	1	0.010051	2.64799	-3.43	0.765143	LILRA3	leukocyte immunoglobulin like receptor A3
ILMN_1806749	1	0.010093	2.64644	-3.44	0.35272	SPACA4	sperm acrosome associated 4
ILMN_2184262	1	0.010451	-2.63338	-3.45	-0.638301	OAS3	2'-5'-oligoadenylate synthetase 3
ILMN_1660698	1	0.010557	-2.6296	-3.45	-0.433885	GTPBP8	GTP binding protein 8 (putative)
ILMN_2041161	1	0.010737	-2.62328	-3.46	-0.404896	DENND4A	DENN domain containing 4A
ILMN_2060770	1	0.010815	2.62055	-3.46	0.438436	RAI1	retinoic acid induced 1
ILMN_1757186	1	0.01097	-2.61517	-3.47	-0.451702	GIMAP1	GTPase, IMAP family member 1
ILMN_1694877	1	0.011063	-2.612	-3.47	-0.413625	CASP6	caspase 6
ILMN_1699321	1	0.011091	2.61104	-3.47	0.359275
ILMN_2145997	1	0.011255	-2.60553	-3.48	-0.462755	SP4	Sp4 transcription factor
ILMN_2385191	1	0.011344	-2.60254	-3.48	-0.378227	QRICH1	glutamine rich 1
ILMN_1798177	1	0.011528	2.59647	-3.49	0.760799	CHURC1	churchill domain containing 1
ILMN_2154853	1	0.011548	-2.59581	-3.49	-0.365152	PPP1R36	protein phosphatase 1 regulatory subunit 36
ILMN_1741422	1	0.011658	-2.59221	-3.49	-0.48922
ILMN_1727200	1	0.011675	2.59167	-3.49	0.415195	SLCO4A1	solute carrier organic anion transporter family member 4A1
ILMN_1654866	1	0.01227	-2.57277	-3.51	-0.460744	RANBP2	RAN binding protein 2
ILMN_1786328	1	0.012498	-2.56578	-3.52	-0.40029	DCAF12	DDB1 and CUL4 associated factor 12
ILMN_1801923	1	0.012723	-2.55897	-3.52	-0.452327	ATF1	activating transcription factor 1
ILMN_1753648	1	0.01275	2.55817	-3.52	0.473798	TRIM51	tripartite motif-containing 51
ILMN_2179397	1	0.013165	-2.54589	-3.54	-0.500089	TATDN1	TatD DNase domain containing 1
ILMN_2334121	1	0.013261	-2.54313	-3.54	-0.769896	PRKDC	protein kinase, DNA-activated, catalytic polypeptide
ILMN_2218648	1	0.013262	-2.54308	-3.54	-0.372462	SLC50A1	solute carrier family 50 member 1
ILMN_2366998	1	0.013582	2.53393	-3.55	0.432763
ILMN_2379835	1	0.013647	-2.53212	-3.55	-0.721746	SUMO1	small ubiquitin-like modifier 1
ILMN_1772814	1	0.01365	-2.53203	-3.55	-0.533356	NLK	nemo like kinase
ILMN_1802649	1	0.013927	-2.52428	-3.56	-0.486248	C11orf58	chromosome 11 open reading frame 58
ILMN_2125675	1	0.013956	-2.5235	-3.56	-0.363225	HNRNPA1P33	heterogeneous nuclear ribonucleoprotein A1 pseudogene 33
ILMN_2094938	1	0.014085	-2.51995	-3.56	-0.506269	OMA1	OMA1 zinc metallopeptidase
ILMN_1742618	1	0.014159	-2.51793	-3.56	-0.58809	XAF1	XIAP associated factor 1
ILMN_2135272	1	0.014229	-2.51601	-3.57	-0.451438	GIMAP2	GTPase, IMAP family member 2
ILMN_2218780	1	0.014441	-2.51031	-3.57	-0.592129	PDP1	pyruvate dehyrogenase phosphatase catalytic subunit 1
ILMN_2223720	1	0.014545	-2.50754	-3.57	-0.587239	ATMIN	ATM interactor
ILMN_2374904	1	0.014556	-2.50724	-3.57	-0.470714	MS4A3	membrane spanning 4-domains A3
ILMN_2177460	1	0.014645	-2.50489	-3.58	-0.434599	AQR	aquarius intron-binding spliceosomal factor
ILMN_1679215	1	0.014795	-2.50092	-3.58	-0.370726	WNT16	Wnt family member 16
ILMN_1658015	1	0.014886	-2.49855	-3.58	-0.461861	MBNL2	muscleblind like splicing regulator 2
ILMN_1662086	1	0.015038	2.49461	-3.59	0.380088	GUCA1A	guanylate cyclase activator 1A
ILMN_1786847	1	0.015087	2.49335	-3.59	0.410629	TGM3	transglutaminase 3
ILMN_2358980	1	0.015333	-2.48708	-3.59	-0.439549	ILK	integrin linked kinase
ILMN_2056167	1	0.015556	-2.48145	-3.6	-0.392411	OSTC	oligosaccharyltransferase complex non-catalytic subunit
ILMN_2273683	1	0.015591	2.48057	-3.6	0.350224	EBAG9	estrogen receptor binding site associated, antigen, 9
ILMN_2262044	1	0.015658	-2.47891	-3.6	-0.364661	PARP10	poly(ADP-ribose) polymerase family member 10
ILMN_1657871	1	0.015884	-2.47332	-3.61	-1.00097	RSAD2	radical S-adenosyl methionine domain containing 2
ILMN_1747744	1	0.0159	-2.47293	-3.61	-0.366469	LHFPL2	lipoma HMGIC fusion partner-like 2
ILMN_1699887	1	0.015929	2.47222	-3.61	0.411968	ST14	suppression of tumorigenicity 14
ILMN_2376502	1	0.01601	-2.47024	-3.61	-0.425644	RHOBTB1	Rho related BTB domain containing 1
ILMN_1738150	1	0.016129	-2.46735	-3.61	-0.437483	SUMO2	small ubiquitin-like modifier 2
ILMN_2229170	1	0.016157	-2.46666	-3.61	-0.549317	MED7	mediator complex subunit 7
ILMN_1778338	1	0.016279	2.46372	-3.62	0.401557	RNF128	ring finger protein 128, E3 ubiquitin protein ligase
ILMN_2388547	1	0.016603	-2.45599	-3.62	-0.651881	EPSTI1	epithelial stromal interaction 1 (breast)
ILMN_2094587	1	0.016702	-2.45366	-3.63	-0.462728	USP8	ubiquitin specific peptidase 8
ILMN_1742827	1	0.016715	-2.45336	-3.63	-0.555688	EXOC4	exocyst complex component 4
ILMN_2044813	1	0.016721	-2.45323	-3.63	-0.35657	TUBB2A	tubulin beta 2A class IIa
ILMN_1654398	1	0.016823	-2.45082	-3.63	-0.496026	RGL1	ral guanine nucleotide dissociation stimulator like 1
ILMN_1750088	1	0.016902	-2.44899	-3.63	-0.44238	VRK2	vaccinia related kinase 2
ILMN_1783170	1	0.016978	-2.44723	-3.63	-0.444122	ING3	inhibitor of growth family member 3
ILMN_1742143	1	0.017079	-2.44489	-3.63	-0.407557	HIST1H2AD	histone cluster 1, H2ad
ILMN_2122103	1	0.017177	-2.44266	-3.64	-0.37024	ETS1	ETS proto-oncogene 1, transcription factor
ILMN_1752144	1	0.01732	2.43938	-3.64	0.355897
ILMN_2148452	1	0.018434	-2.41475	-3.66	-0.352366	BCAS2	breast carcinoma amplified sequence 2
ILMN_1806198	1	0.018805	-2.40687	-3.67	-0.350233	VSIG1	V-set and immunoglobulin domain containing 1
ILMN_1652716	1	0.019238	-2.39781	-3.68	-0.507482	ERI1	exoribonuclease 1
ILMN_1742461	1	0.019628	-2.3898	-3.69	-0.478275	UAP1	UDP-N-acetylglucosamine pyrophosphorylase 1
ILMN_2110908	1	0.019636	-2.38964	-3.69	-0.398936	MYC	v-myc avian myelocytomatosis viral oncogene homolog
ILMN_2181241	1	0.019813	-2.38605	-3.69	-0.464833	RPL23AP64	ribosomal protein L23a pseudogene 64
ILMN_2375786	1	0.019879	2.38473	-3.69	0.363586	LECT1	leukocyte cell derived chemotaxin 1
ILMN_1775950	1	0.020045	2.38142	-3.69	0.363778
ILMN_1794512	1	0.020833	-2.36595	-3.71	-0.380434	ADPRH	ADP-ribosylarginine hydrolase
ILMN_1729019	1	0.020919	-2.3643	-3.71	-0.551987	2022-09-07	septin 7
ILMN_1781537	1	0.021051	-2.36178	-3.71	-0.374738	KDM1B	lysine demethylase 1B
ILMN_2067607	1	0.021158	-2.35974	-3.71	-0.549792	TMEM106B	transmembrane protein 106B
ILMN_1702684	1	0.021202	-2.35889	-3.72	-0.429463	MTRR	5-methyltetrahydrofolate-homocysteine methyltransferase reductase
ILMN_1759117	1	0.021452	-2.35418	-3.72	-0.533991	XK	X-linked Kx blood group
ILMN_1657237	1	0.021565	2.35207	-3.72	0.420881	NUBP2	nucleotide binding protein 2
ILMN_2248970	1	0.021849	-2.34678	-3.73	-0.652162	OAS2	2'-5'-oligoadenylate synthetase 2
ILMN_2167011	1	0.021859	-2.3466	-3.73	-0.406662	ECHDC1	ethylmalonyl-CoA decarboxylase 1
ILMN_2133187	1	0.022207	2.34023	-3.73	0.366914	PRSS53	protease, serine 53
ILMN_1764723	1	0.022386	-2.33698	-3.74	-0.370848	SH3PXD2B	SH3 and PX domains 2B
ILMN_1783852	1	0.022388	-2.33695	-3.74	-0.64503	CD164	CD164 molecule
ILMN_1760062	1	0.022425	-2.33627	-3.74	-0.607649	IFI44	interferon induced protein 44
ILMN_2296644	1	0.022736	2.33068	-3.74	0.362303	PCDHGA9	protocadherin gamma subfamily A, 9
ILMN_2113074	1	0.022945	-2.32697	-3.75	-0.495823	UFM1	ubiquitin fold modifier 1
ILMN_1657149	1	0.022976	2.32643	-3.75	0.396639	C8orf46	chromosome 8 open reading frame 46
ILMN_1798448	1	0.023233	-2.32191	-3.75	-0.509348	IDS	iduronate 2-sulfatase
ILMN_1751816	1	0.023501	-2.31725	-3.75	-0.462759	MCTS1	MCTS1, re-initiation and release factor
ILMN_1676528	1	0.023548	-2.31643	-3.76	-0.401127	BTN3A2	butyrophilin subfamily 3 member A2
ILMN_2088990	1	0.023635	-2.31493	-3.76	-0.61646	CXorf21	chromosome X open reading frame 21
ILMN_1664994	1	0.023667	-2.31438	-3.76	-0.413374	MINPP1	multiple inositol-polyphosphate phosphatase 1
ILMN_1668277	1	0.023912	-2.31019	-3.76	-0.483277	BLK	BLK proto-oncogene, Src family tyrosine kinase
ILMN_1700896	1	0.023994	-2.30878	-3.76	-0.429876	SAP30	Sin3A associated protein 30
ILMN_2362293	1	0.024009	-2.30853	-3.76	-0.532538	FBXO38	F-box protein 38
ILMN_2319077	1	0.024415	-2.30169	-3.77	-0.410836
ILMN_1786303	1	0.024533	2.29972	-3.77	0.88784	LILRA3	leukocyte immunoglobulin like receptor A3
ILMN_1775486	1	0.024582	-2.2989	-3.77	-0.492884	SSPN	sarcospan
ILMN_1683538	1	0.024702	2.29691	-3.77	0.399704	CSDE1	cold shock domain containing E1
ILMN_1713266	1	0.024783	-2.29556	-3.77	-0.585348	FAM46C	family with sequence similarity 46 member C
ILMN_2204983	1	0.02519	-2.28889	-3.78	-0.382364	DCTN6	dynactin subunit 6
ILMN_1734366	1	0.025243	-2.28803	-3.78	-0.483393	RORC	RAR related orphan receptor C
ILMN_2270053	1	0.025464	-2.28444	-3.78	-0.374946
ILMN_1737124	1	0.026379	-2.26992	-3.8	-0.41963
ILMN_1715417	1	0.026437	-2.26902	-3.8	-0.371719	SELP	selectin P
ILMN_2042651	1	0.026466	-2.26857	-3.8	-0.638971	EVI2B	ecotropic viral integration site 2B
ILMN_1771824	1	0.026629	-2.26602	-3.8	-0.466496	DNAJC30	DnaJ heat shock protein family (Hsp40) member C30
ILMN_1728435	1	0.026667	2.26543	-3.8	0.409875	C12orf45	chromosome 12 open reading frame 45
ILMN_2210713	1	0.026761	-2.26398	-3.8	-0.484946	COMMD8	COMM domain containing 8
ILMN_2092536	1	0.026766	-2.26392	-3.8	-0.407591	HSPE1	heat shock protein family E (Hsp10) member 1
ILMN_1782488	1	0.026842	-2.26274	-3.8	-0.498514	RNASEH2B	ribonuclease H2 subunit B
ILMN_1808238	1	0.027133	-2.25829	-3.81	-0.535698	RBPMS2	RNA binding protein with multiple splicing 2
ILMN_1803045	1	0.027324	-2.25537	-3.81	-0.607248	TUBGCP5	tubulin gamma complex associated protein 5
ILMN_1769822	1	0.027331	2.25527	-3.81	0.434573	PLAA	phospholipase A2 activating protein
ILMN_2129715	1	0.027741	-2.2491	-3.82	-0.36162	COG3	component of oligomeric golgi complex 3
ILMN_1766247	1	0.027995	-2.24531	-3.82	-0.453378	ZBTB2	zinc finger and BTB domain containing 2
ILMN_2276002	1	0.028137	-2.24321	-3.82	-0.401557	CPNE1	copine 1
ILMN_1721127	1	0.028272	-2.24123	-3.82	-0.37749	HIST1H3D	histone cluster 1, H3d
ILMN_1705403	1	0.028502	2.23785	-3.83	0.47656	CYP2S1	cytochrome P450 family 2 subfamily S member 1
ILMN_2070072	1	0.028618	2.23617	-3.83	0.403035	RPS7	ribosomal protein S7
ILMN_1702265	1	0.028715	-2.23475	-3.83	-0.35252	HDHD2	haloacid dehalogenase like hydrolase domain containing 2
ILMN_2359287	1	0.028848	-2.23282	-3.83	-0.42368	ITGA6	integrin subunit alpha 6
ILMN_2048822	1	0.028864	-2.23259	-3.83	-0.380525	NUDCD2	NudC domain containing 2
ILMN_2066849	1	0.028962	-2.23118	-3.83	-0.433312	FAM26F	family with sequence similarity 26 member F
ILMN_1675062	1	0.029236	-2.22726	-3.84	-0.479614	MYL9	myosin light chain 9
ILMN_1721729	1	0.029314	-2.22614	-3.84	-0.364534	MED1	mediator complex subunit 1
ILMN_2181540	1	0.029376	-2.22526	-3.84	-0.35047	YY1	YY1 transcription factor
ILMN_2085922	1	0.029434	-2.22444	-3.84	-0.369668	WRB	tryptophan rich basic protein
ILMN_1670305	1	0.029626	-2.22172	-3.84	-0.623191	SERPING1	serpin family G member 1
ILMN_1662358	1	0.02989	-2.218	-3.84	-0.470213	MX1	MX dynamin like GTPase 1
ILMN_2336585	1	0.029963	2.21699	-3.85	0.532078	CTAG2	cancer/testis antigen 2
ILMN_2290628	1	0.029967	2.21693	-3.85	0.372517	IL16	interleukin 16
ILMN_1724474	1	0.030115	-2.21487	-3.85	-0.525168	CARD16	caspase recruitment domain family member 16
ILMN_1765332	1	0.030176	-2.21402	-3.85	-0.581767	TIMM10	translocase of inner mitochondrial membrane 10 homolog (yeast)
ILMN_2045419	1	0.030346	-2.21166	-3.85	-0.518104	BNIP3L	BCL2 interacting protein 3 like
ILMN_1687896	1	0.03077	-2.20584	-3.85	-0.492507	PIK3C3	phosphatidylinositol 3-kinase catalytic subunit type 3
ILMN_2046024	1	0.030952	-2.20336	-3.86	-0.49106	DUSP11	dual specificity phosphatase 11
ILMN_1680192	1	0.031161	-2.20053	-3.86	-0.817707	APOBEC3A	apolipoprotein B mRNA editing enzyme catalytic subunit 3A
ILMN_2410924	1	0.031166	-2.20046	-3.86	-0.418067	PLOD2	procollagen-lysine,2-oxoglutarate 5-dioxygenase 2
ILMN_2048591	1	0.031174	-2.20035	-3.86	-0.551021	LRRN3	leucine rich repeat neuronal 3
ILMN_2357382	1	0.031277	-2.19897	-3.86	-0.382909	TERF1	telomeric repeat binding factor 1
ILMN_2376142	1	0.031289	-2.19881	-3.86	-0.380908	UBE2W	ubiquitin conjugating enzyme E2 W (putative)
ILMN_1702715	1	0.032561	2.18199	-3.88	0.376648	MECP2	methyl-CpG binding protein 2
ILMN_1656171	1	0.033108	2.17494	-3.88	0.586464	ADAMTS19	ADAM metallopeptidase with thrombospondin type 1 motif 19
ILMN_1699852	1	0.033238	-2.17328	-3.88	-0.417312	CES4A	carboxylesterase 4A
ILMN_2334080	1	0.03351	2.16981	-3.89	0.352202	TNNT3	troponin T3, fast skeletal type
ILMN_2361862	1	0.033569	-2.16907	-3.89	-0.55143	VLDLR	very low density lipoprotein receptor
ILMN_2131022	1	0.033685	2.1676	-3.89	0.421964
ILMN_2294762	1	0.033899	-2.16491	-3.89	-0.40743	AMY1A	amylase, alpha 1A (salivary)
ILMN_1718832	1	0.034041	-2.16314	-3.89	-0.42755	SPHAR	S-phase response (cyclin related)
ILMN_2154654	1	0.034107	-2.16231	-3.89	-0.395346	PTP4A1	protein tyrosine phosphatase type IVA, member 1
ILMN_1723912	1	0.034117	-2.16218	-3.89	-0.67946	IFI44L	interferon induced protein 44 like
ILMN_1734814	1	0.034135	-2.16196	-3.89	-0.421923	HSPA4	heat shock protein family A (Hsp70) member 4
ILMN_1807945	1	0.034146	-2.16182	-3.89	-0.477606	ANP32A	acidic nuclear phosphoprotein 32 family member A
ILMN_2350574	1	0.034181	-2.16139	-3.89	-0.389721	MYADM	myeloid associated differentiation marker
ILMN_1729749	1	0.034194	-2.16123	-3.89	-0.524753	HERC5	HECT and RLD domain containing E3 ubiquitin protein ligase 5
ILMN_2062271	1	0.034199	-2.16116	-3.89	-0.594797	CDK5R1	cyclin dependent kinase 5 regulatory subunit 1
ILMN_2067269	1	0.034322	-2.15963	-3.9	-0.430698	RECK	reversion inducing cysteine rich protein with kazal motifs
ILMN_1734702	1	0.034602	2.15617	-3.9	0.420512	MANEA	mannosidase endo-alpha
ILMN_2233493	1	0.03495	-2.15191	-3.9	-0.392725	GPBP1	GC-rich promoter binding protein 1
ILMN_2249552	1	0.035012	2.15114	-3.9	0.438184	GTF2A1	general transcription factor IIA subunit 1
ILMN_1688455	1	0.035319	-2.14742	-3.91	-0.480698	VWA8	von Willebrand factor A domain containing 8
ILMN_2408415	1	0.035621	-2.14378	-3.91	-0.373492	RPL9	ribosomal protein L9
ILMN_1672331	1	0.035692	-2.14293	-3.91	-0.474728
ILMN_2172588	1	0.036097	-2.13809	-3.91	-0.46091	IKBKB	inhibitor of kappa light polypeptide gene enhancer in B-cells, kinase beta
ILMN_1681223	1	0.036188	2.13701	-3.92	0.37846	CACNA1D	calcium voltage-gated channel subunit alpha1 D
ILMN_1663519	1	0.036204	-2.13682	-3.92	-0.419138	SLC24A3	solute carrier family 24 member 3
ILMN_1724059	1	0.036299	-2.1357	-3.92	-0.39761	GAS2L1	growth arrest specific 2 like 1
ILMN_1660812	1	0.036336	-2.13527	-3.92	-0.584081	EAPP	E2F associated phosphoprotein
ILMN_2344455	1	0.036368	-2.13488	-3.92	-0.520788	G3BP1	G3BP stress granule assembly factor 1
ILMN_1774733	1	0.036809	-2.12972	-3.92	-0.577553	SOCS1	suppressor of cytokine signaling 1
ILMN_2113535	1	0.03718	-2.1254	-3.93	-0.43814	PCYOX1	prenylcysteine oxidase 1
ILMN_1740231	1	0.037218	2.12496	-3.93	0.393312	ELMO1	engulfment and cell motility 1
ILMN_1758333	1	0.037269	-2.12437	-3.93	-0.861215
ILMN_2099798	1	0.037561	-2.12101	-3.93	-0.406337	LYPLA1	lysophospholipase I
ILMN_2041101	1	0.037923	-2.11687	-3.93	-0.421295	ANXA2P1	annexin A2 pseudogene 1
ILMN_2068874	1	0.038036	2.11559	-3.93	0.369432	AATK	apoptosis associated tyrosine kinase
ILMN_1708016	1	0.038093	-2.11495	-3.93	-0.482879	FAM210B	family with sequence similarity 210 member B
ILMN_1779228	1	0.038478	2.1106	-3.94	0.49473	CDH2	cadherin 2
ILMN_2120917	1	0.038494	-2.11043	-3.94	-0.491675	CTR9	CTR9 homolog, Paf1/RNA polymerase II complex component
ILMN_1710303	1	0.038689	-2.10824	-3.94	-0.415737	TTC25	tetratricopeptide repeat domain 25
ILMN_2328986	1	0.03933	2.10112	-3.95	0.435853	SREBF1	sterol regulatory element binding transcription factor 1
ILMN_2324375	1	0.039444	-2.09988	-3.95	-0.419575	CHCHD7	coiled-coil-helix-coiled-coil-helix domain containing 7
ILMN_2088612	1	0.03959	-2.09827	-3.95	-0.372581	XPO4	exportin 4
ILMN_1670769	1	0.039667	-2.09743	-3.95	-0.401718	CENPQ	centromere protein Q
ILMN_2085525	1	0.039819	-2.09576	-3.95	-0.467419	SNORA32	small nucleolar RNA, H/ACA box 32
ILMN_1769229	1	0.039903	-2.09485	-3.95	-0.574157	BCL2A1	BCL2 related protein A1
ILMN_2171289	1	0.040134	-2.09235	-3.95	-0.688587	SAMSN1	SAM domain, SH3 domain and nuclear localization signals 1
ILMN_1695187	1	0.040237	-2.09123	-3.95	-0.915168	GYPE	glycophorin E (MNS blood group)
ILMN_1815527	1	0.040433	-2.08911	-3.96	-0.865792	HBD	hemoglobin subunit delta
ILMN_2396011	1	0.040971	-2.08336	-3.96	-0.508408	CEP63	centrosomal protein 63
ILMN_1792356	1	0.040974	-2.08333	-3.96	-0.522408	DPYSL4	dihydropyrimidinase like 4
ILMN_2285375	1	0.041103	-2.08196	-3.96	-0.524919	SORD	sorbitol dehydrogenase
ILMN_2176037	1	0.041272	-2.08017	-3.96	-0.392688	GNA13	G protein subunit alpha 13
ILMN_1761409	1	0.042003	2.0725	-3.97	0.413195	ZKSCAN7	zinc finger with KRAB and SCAN domains 7
ILMN_1759155	1	0.042085	-2.07165	-3.97	-0.999293	IFIT1B	interferon induced protein with tetratricopeptide repeats 1B
ILMN_1693702	1	0.042112	2.07137	-3.97	0.407527	MRFAP1L1	Morf4 family associated protein 1 like 1
ILMN_2199284	1	0.042113	2.07136	-3.97	0.351398	ANAPC7	anaphase promoting complex subunit 7
ILMN_2174729	1	0.042181	-2.07065	-3.97	-0.355714	ZNF318	zinc finger protein 318
ILMN_2231189	1	0.042767	-2.06461	-3.98	-0.609508	MFSD14A	major facilitator superfamily domain containing 14A
ILMN_1748915	1	0.043271	-2.05947	-3.98	-0.408798	S100A12	S100 calcium binding protein A12
ILMN_1656285	1	0.04339	-2.05827	-3.98	-0.370207	METTL7A	methyltransferase like 7A
ILMN_2292387	1	0.043501	-2.05714	-3.98	-0.628392	TANK	TRAF family member associated NFKB activator
ILMN_2196588	1	0.043784	-2.0543	-3.99	-0.462518	C18orf32	chromosome 18 open reading frame 32
ILMN_1763878	1	0.043875	-2.05339	-3.99	-0.353947	CDADC1	cytidine and dCMP deaminase domain containing 1
ILMN_1709747	1	0.044082	-2.05131	-3.99	-0.466567	EXOG	endo/exonuclease (5'-3'), endonuclease G-like
ILMN_1727287	1	0.044456	-2.04759	-3.99	-0.460666
ILMN_1716342	1	0.044517	-2.04698	-3.99	-0.43453	VPS50	VPS50, EARP/GARPII complex subunit
ILMN_2330410	1	0.044781	-2.04438	-3.99	-0.361323	EIF3C	eukaryotic translation initiation factor 3 subunit C
ILMN_2230579	1	0.044831	-2.04389	-3.99	-0.557722	RABGEF1	RAB guanine nucleotide exchange factor 1
ILMN_2186319	1	0.04496	-2.04262	-4	-0.590108	TSPAN2	tetraspanin 2
ILMN_2062524	1	0.04527	-2.03959	-4	-0.509544	RBBP4	RB binding protein 4, chromatin remodeling factor
ILMN_1779043	1	0.045279	2.0395	-4	0.365893	CACNG6	calcium voltage-gated channel auxiliary subunit gamma 6
ILMN_1651228	1	0.045865	-2.03381	-4	-0.376164	RPS28	ribosomal protein S28
ILMN_1745583	1	0.045976	2.03275	-4	0.356476	EXOC1	exocyst complex component 1
ILMN_2280548	1	0.046046	-2.03207	-4	-0.432103	FYB	FYN binding protein
ILMN_1683093	1	0.046201	-2.03059	-4.01	-0.752881	GYPB	glycophorin B (MNS blood group)
ILMN_1738342	1	0.046241	-2.0302	-4.01	-0.386909	METTL15	methyltransferase like 15
ILMN_2382906	1	0.046245	-2.03016	-4.01	-0.38909	PLCG1	phospholipase C gamma 1
ILMN_2113362	1	0.046782	-2.02504	-4.01	-0.459785	ARL6IP1	ADP ribosylation factor like GTPase 6 interacting protein 1
ILMN_1657790	1	0.046959	-2.02336	-4.01	-0.45745	SRSF11	serine and arginine rich splicing factor 11
ILMN_1687036	1	0.047366	-2.01953	-4.01	-0.401373	MRPL47	mitochondrial ribosomal protein L47
ILMN_2059452	1	0.047506	-2.01822	-4.02	-0.356822	SLC12A2	solute carrier family 12 member 2
ILMN_2194229	1	0.047755	-2.0159	-4.02	-0.444786	TMEM128	transmembrane protein 128
ILMN_2136089	1	0.048242	-2.01138	-4.02	-0.37064
ILMN_1749253	1	0.04845	-2.00946	-4.02	-0.402788	TUBD1	tubulin delta 1
ILMN_1654504	1	0.048817	-2.00609	-4.03	-0.578485	CLEC7A	C-type lectin domain family 7 member A
ILMN_1727738	1	0.04885	-2.00579	-4.03	-0.458309	RAB33B	RAB33B, member RAS oncogene family
ILMN_2219712	1	0.048898	-2.00535	-4.03	-0.364779	HMGB2	high mobility group box 2
ILMN_1691466	1	0.04927	-2.00196	-4.03	-0.449195	YES1	YES proto-oncogene 1, Src family tyrosine kinase
ILMN_1757882	1	0.049387	-2.0009	-4.03	-0.394962	PPP1R16A	protein phosphatase 1 regulatory subunit 16A
ILMN_1708345	1	0.049784	-1.99732	-4.03	-0.415671	DNTTIP2	deoxynucleotidyltransferase terminal interacting protein 2
ILMN_1685012	1	0.049904	-1.99624	-4.03	-0.436267	EAF1	ELL associated factor 1
ILMN_1708160	1	0.049976	-1.9956	-4.03	-0.500928	KPNA2	karyopherin subunit alpha 2

## Sheet: Supplementary Table 4
Supplementary Table 4. Mean decrease in node impurity of each mRNA marker by random forest of R software.
ID	IncNodePurity
ILMN1654875	65.2588
ILMN1761764	58.4091
ILMN1673461	45.546
ILMN2099256	35.9847
ILMN2228710	33.4879
ILMN1722025	27.195
ILMN1694839	21.9184
ILMN2339955	20.8844
ILMN1661577	19.7195
ILMN1655611	19.5644
ILMN1695604	18.008
ILMN1727314	15.0603
ILMN2269380	14.3626
ILMN2115669	13.9955
ILMN1671314	13.4499
ILMN2329914	12.97
ILMN1670282	12.4435
ILMN1703688	11.5913
ILMN1659077	10.8577
ILMN1787513	10.6073
ILMN1770725	10.5911
ILMN1737242	10.1134
ILMN1653494	9.47031
ILMN2135756	9.43551
ILMN2159152	9.23546
ILMN1797566	9.2165
ILMN1752575	9.19673
ILMN1758642	9.18761
ILMN2227133	9.03825
ILMN2391400	8.905
ILMN1712836	8.74549
ILMN1745779	8.56166
ILMN1681721	8.44799
ILMN1695413	8.13483
ILMN1809313	8.05
ILMN1697544	7.96093
ILMN1812191	7.94291
ILMN1702970	7.92119
ILMN1699797	7.37811
ILMN1800573	7.31298
ILMN1811765	7.26017
ILMN2409384	7.06535
ILMN1670037	6.96132
ILMN2408400	6.87618
ILMN1662619	6.87167
ILMN1687384	6.7159
ILMN2361427	6.67826
ILMN2130180	6.67767
ILMN1789244	6.44565
ILMN1812249	6.37671
ILMN2255142	6.25311
ILMN2408576	6.24752
ILMN1703558	6.08127
ILMN1685088	6.04546
ILMN2232520	5.97881
ILMN2355831	5.81733
ILMN1738207	5.73018
ILMN1655722	5.6871
ILMN2339028	5.66974
ILMN2086222	5.59548
ILMN1729251	5.54431
ILMN1796678	5.52466
ILMN1740234	5.39446
ILMN1813703	5.33012
ILMN1794842	5.2985
ILMN1752502	5.23094
ILMN2381476	5.02628
ILMN1728236	5.02196
ILMN1746137	5.01918
ILMN1746618	4.96509
ILMN1668177	4.96221
ILMN1701914	4.95233
ILMN1790987	4.87223
ILMN1807563	4.83079
ILMN1745817	4.75874
ILMN1695972	4.71331
ILMN1675984	4.50511
ILMN1737627	4.42235
ILMN2386530	4.36292
ILMN2084825	4.342
ILMN2252021	4.29931
ILMN1765165	4.25639
ILMN2347798	4.0741
ILMN1735185	4.07291
ILMN1664798	4.05386
ILMN2352401	4.04878
ILMN1805902	4.00894
ILMN2094648	3.99698
ILMN2129015	3.94832
ILMN1678619	3.9465
ILMN1687625	3.9373
ILMN1653709	3.91652
ILMN1788489	3.83144
ILMN2320330	3.82851
ILMN1784822	3.82585
ILMN1783276	3.7789
ILMN1695530	3.71276
ILMN1716651	3.67001
ILMN2227473	3.63926
ILMN1703441	3.63651
ILMN2199439	3.60762
ILMN2253648	3.59394
ILMN2407235	3.5803
ILMN1789909	3.55928
ILMN1672149	3.51772
ILMN1709092	3.50652
ILMN1753347	3.42409
ILMN1736752	3.40967
ILMN1778374	3.40661
ILMN1719867	3.40521
ILMN1740927	3.35978
ILMN1722158	3.35576
ILMN2408877	3.33729
ILMN1798867	3.33225
ILMN1782618	3.29128
ILMN1754195	3.24559
ILMN1754579	3.2413
ILMN1810797	3.1672
ILMN1778617	3.1575
ILMN2160388	3.13418
ILMN1704383	3.13366
ILMN1695317	3.11526
ILMN1757237	3.10505
ILMN2201580	3.09568
ILMN1756204	3.08354
ILMN1763162	3.03659
ILMN2391861	2.94846
ILMN1652237	2.93775
ILMN2276820	2.93028
ILMN1789342	2.92427
ILMN2298366	2.91311
ILMN1698849	2.844
ILMN1724480	2.80944
ILMN1710001	2.80077
ILMN2384544	2.76433
ILMN2199298	2.74703
ILMN2306077	2.74071
ILMN1736650	2.73053
ILMN1663257	2.67335
ILMN1678212	2.63255
ILMN1688101	2.62851
ILMN2336902	2.59276
ILMN2203588	2.59155
ILMN1795181	2.56253
ILMN2327860	2.5093
ILMN1731546	2.50221
ILMN1701930	2.39363
ILMN1746317	2.36885
ILMN1704785	2.33403
ILMN2100287	2.30864
ILMN1664543	2.29974
ILMN1745242	2.2834
ILMN2150661	2.28016
ILMN1706262	2.27521
ILMN1753164	2.27052
ILMN1654685	2.26993
ILMN2402640	2.25451
ILMN1799024	2.23484
ILMN1809951	2.21423
ILMN1651429	2.18069
ILMN2272074	2.1555
ILMN1702842	2.13889
ILMN2357777	2.13219
ILMN2415162	2.13005
ILMN2332368	2.07477
ILMN1707695	2.06191
ILMN1691535	2.0274
ILMN1694980	2.02359
ILMN2155172	2.01172
ILMN2356909	2.00384
ILMN1674811	1.99457
ILMN1749829	1.99149
ILMN2102721	1.96404
ILMN1656920	1.94957
ILMN1707124	1.93743
ILMN2284706	1.92587
ILMN1710216	1.92237
ILMN1731503	1.89293
ILMN1668748	1.8588
ILMN1769988	1.85437
ILMN1807981	1.85164
ILMN1765796	1.8487
ILMN1769140	1.83662
ILMN1765109	1.78527
ILMN1726410	1.75502
ILMN1688580	1.74034
ILMN1651872	1.73014
ILMN1663538	1.71365
ILMN1696839	1.71271
ILMN2316844	1.71241
ILMN1768399	1.70826
ILMN2311537	1.70733
ILMN2165289	1.67889
ILMN2089875	1.6751
ILMN1757230	1.66562
ILMN1739719	1.64692
ILMN1686373	1.64012
ILMN2358069	1.62743
ILMN1679614	1.61586
ILMN1748694	1.58942
ILMN1783247	1.57698
ILMN1791302	1.55068
ILMN1739428	1.52796
ILMN2091412	1.50837
ILMN1759419	1.49182
ILMN1679178	1.46051
ILMN1794823	1.45179
ILMN2185675	1.44307
ILMN1762594	1.43728
ILMN1699809	1.41499
ILMN1699520	1.40835
ILMN1692707	1.38909
ILMN1692177	1.38887
ILMN1654414	1.38731
ILMN1797744	1.37186
ILMN1781373	1.37172
ILMN1671263	1.35721
ILMN1760849	1.35697
ILMN1671337	1.35499
ILMN1786722	1.34762
ILMN1727284	1.34386
ILMN1736165	1.33182
ILMN2383058	1.2911
ILMN1715332	1.26826
ILMN1736460	1.26124
ILMN2219134	1.245
ILMN2193213	1.17384
ILMN1685357	1.14741
ILMN1737015	1.1437
ILMN1765043	1.13338
ILMN1722789	1.10213
ILMN1791067	1.09555
ILMN2204332	1.09004
ILMN1651229	1.07795
ILMN2278729	1.05077
ILMN1782094	1.03201
ILMN1692223	1.01177
ILMN1780315	1.0064
ILMN1654319	0.991827
ILMN1664122	0.968882
ILMN1751559	0.961024
ILMN1757978	0.912569
ILMN2388955	0.880623
ILMN1688089	0.87556
ILMN1703326	0.864968
ILMN1758823	0.856529
ILMN1780913	0.855009
ILMN2177413	0.835917
ILMN1745686	0.78213
ILMN1776157	0.77583
ILMN1805796	0.746317
ILMN1686697	0.728811
ILMN1669102	0.727781
ILMN1775703	0.714027
ILMN1661888	0.701468
ILMN1713486	0.701033
ILMN1760628	0.645819
ILMN1652913	0.61189
ILMN1707002	0.609513
ILMN1662747	0.586239
ILMN2299661	0.527293
ILMN1752197	0.496836
ILMN1770537	0.462334
ILMN1688959	0.437949
ILMN1726928	0.434878
ILMN2338785	0.433152
ILMN1799015	0.414153
ILMN1743755	0.413461
ILMN2312606	0.402679
ILMN1726659	0.39504
ILMN2325837	0.393576
ILMN1757825	0.367867
ILMN1720542	0.304484
ILMN1739794	0.212709

## Sheet: Supplementary Table 5
Supplementary Table 5. General information of selected 14 mRNAs.
ID	Transcript	ILMN_Gene	Accession	Protein_Product	Probe_Type	Probe_Start	SEQUENCE	Chromosome	Probe_Chr_Orientation	Probe_Coordinates	Cytoband	Definition	Synonyms
ILMN_1654875	ILMN_7433	CLC	NM_001828.4	NP_001819.2	S	265	CATGAACAGCCGTGAGTATGGGGCCTGGAAGCAGCAGGTGGAATCCAAGA	19	-	44916827-44916876	19q13.2b	Homo sapiens Charcot-Leyden crystal protein (CLC), mRNA.	LGALS10; LPPL_HUMAN; MGC149659
ILMN_1761764	ILMN_7229	ALKBH7	NM_032306.2	NP_115682.1	S	756	ACAGCATCAAGTTCTGCGGGGCCACCATCGCCGGCCTGTCTCTCCTGTCT	19	+	6325377-6325387:6325476-6325514	19p13.3a	Homo sapiens alkB, alkylation repair homolog 7 (E. coli) (ALKBH7), mRNA.	MGC10974; UNQ6002; SPATA11
ILMN_1673461	ILMN_7686	PHC2	NM_198040.1	NP_932157.1	I	1295	TGCACAAGCCTGGCGGCAGTCAGCAGTGTCACCCTCCCACACCTGATACT	1	-	33593127-33593176	1p35.1a	Homo sapiens polyhomeotic-like 2 (Drosophila) (PHC2), transcript variant 1, mRNA.	EDR2; HPH2; PH2
ILMN_2099256	ILMN_22387	MTERF	NM_006980.3	NP_008911.1	S	2089	GTCGGTATTTTCAAGATACAATCTAGCTCTGACATAAACTGAAAGACGTG	7	-	91339981-91340030	7q21.2a	Homo sapiens mitochondrial transcription termination factor (MTERF), nuclear gene encoding mitochondrial protein, mRNA.	MGC131634
ILMN_2228710	ILMN_8109	PDCD5	NM_004708.2	NP_004699.1	S	175	AGAAATGAGAAACAGTATCTTAGCCCAAGTTCTGGATCAGTCGGCCCGGG	19	+	37767702-37767751	19q13.11a	Homo sapiens programmed cell death 5 (PDCD5), mRNA.	MGC9294; TFAR19
ILMN_1722025	ILMN_5007	CPEB4	NM_030627.1	NP_085130.1	S	4555	ACTGAAAGCAGTCATGCGAATGGAGGGTGCTCTTGTGTAGCTGGTCAGGG	5	+	173317563-173317612	5q35.2a-q35.2b	Homo sapiens cytoplasmic polyadenylation element binding protein 4 (CPEB4), mRNA.	KIAA1673
ILMN_1694839	ILMN_136960	DSPP	NM_014208.1	NP_055023.1	S	3828	CAGTGACAGTGACAGTGAAGGCAGTGACAGTAACCACTCAACCAGTGATG	4	+	88756701-88756744:88756745-88756750	4q22.1a	Homo sapiens dentin sialophosphoprotein (DSPP), mRNA.	DTDP2; DGI1; DPP; DFNA39; DSP
ILMN_2339955	ILMN_28405	NR4A2	NM_006186.2	NP_006177.1	A	2994	TCCTGACAAAAGGGACACATAGTGTTTGTAACACCGTCCAACATTCCTTG	2	-	156889590-156889639	2q24.1c	Homo sapiens nuclear receptor subfamily 4, group A, member 2 (NR4A2), transcript variant 1, mRNA.	RNR1; NOT; TINUR; NURR1; HZF-3
ILMN_1661577	ILMN_1550	MAFA	NM_201589.2	NP_963883.2	S	844	CTGGAGAGCGAGAAGTGCCAACTCCAGAGCCAGGTGGAGCAGCTGAAGCT	8	-	144582826-144582875	8q24.3f	Homo sapiens v-maf musculoaponeurotic fibrosarcoma oncogene homolog A (avian) (MAFA), mRNA.	RIPE3b1; hMafA
ILMN_1655611	ILMN_5174	TSHZ2	NM_173485.2	NP_775756.2	S	3800	CTCCCGGGTATCGTCGGCTCAGAGGTCTCCAGAAACAATAGCTGCCGAAG	20	+	51306317-51306366	20q13.2b	Homo sapiens zinc finger protein 218 (ZNF218), mRNA.	C20orf17; OVC10-2; TSH2; FLJ33887; ZABC2
ILMN_1695604	ILMN_23347	DCBLD1	NM_173674.1	NP_775945.1	S	1514	GGTGCTCCTTGTTGTCCTGGTGTTTGCTGGAATGGGGATCTTTGCAGCCT	6	+	117971011-117971060	6q22.2b	Homo sapiens discoidin, CUB and LCCL domain containing 1 (DCBLD1), mRNA.	MGC46341; dJ94G16.1; DKFZp686L21135
ILMN_1727314	ILMN_8854	MUC4	NM_004532.2	NP_004523.2	A	434	GGGAGCCAGGGGGACTTTTGCCGCAGCCATGAAGGGGGCACGCTGGAGGA	3	-	197023062-197023085:197023086-197023111	3q29e-q29f	Homo sapiens mucin 4, tracheobronchial (MUC4), transcript variant 4, mRNA.	mucin 4; HSA276359
ILMN_2269380	ILMN_167386	FNDC3A	NM_001079673.1	NP_001073141.1	I	186	AGGTAGAGAGACAACGATCAGGAACCCTAAGAAGAGGCGCCAGAGGAGCC				13q14.2c	Homo sapiens fibronectin type III domain containing 3A (FNDC3A), transcript variant 1, mRNA.	KIAA0970; bA203I16.5; FLJ31509; FNDC3; RP11-203I16.5; bA203I16.1
ILMN_2115669	ILMN_581	SEMA4C	NM_017789.3	NP_060259.3	S	3347	AAAGGCTGTGTGAGGGGAGAGAAGGGAGAGGGTGGGCCTGCTGTGGACAA	2	-	96889328-96889377	2q11.2a	Homo sapiens sema domain, immunoglobulin domain (Ig), transmembrane domain (TM) and short cytoplasmic domain, (semaphorin) 4C (SEMA4C), mRNA.	Semacl1; MGC126383; SEMAI; MGC126382; Semaf; M-SEMA-F; M-Sema F; KIAA1739; FLJ20369

## Sheet: Supplementary Table 6
Supplementary Table 6. Gene ontology analysis for cellular component of 14 genes associated age.
Description	GeneRatio	BgRatio	pvalue	p.adjust	qvalue	geneID
EXTERNAL_ENCAPSULATING_STRUCTURE	3/10	566/14140	0.00620084	0.172497	0.151931	CLC/DSPP/MUC4
MESSENGER_RIBONUCLEOPROTEIN_COMPLEX	1/10	10/14140	0.00705191	0.172497	0.151931	CPEB4
PRC1_COMPLEX	1/10	15/14140	0.0105611	0.172497	0.151931	PHC2
NEURON_TO_NEURON_SYNAPSE	2/10	342/14140	0.023087	0.267512	0.235617	CPEB4/SEMA4C
NUCLEAR_UBIQUITIN_LIGASE_COMPLEX	1/10	43/14140	0.0300068	0.267512	0.235617	PHC2
PCG_PROTEIN_COMPLEX	1/10	47/14140	0.0327565	0.267512	0.235617	PHC2
CHROMATIN	3/10	1222/14140	0.0487266	0.280768	0.247293	PHC2/NR4A2/MAFA
HETEROCHROMATIN	1/10	72/14140	0.0497838	0.280768	0.247293	PHC2
POSTSYNAPTIC_DENSITY_MEMBRANE	1/10	86/14140	0.0592008	0.280768	0.247293	SEMA4C
POSTSYNAPSE	2/10	604/14140	0.0653039	0.280768	0.247293	CPEB4/SEMA4C
GOLGI_LUMEN	1/10	101/14140	0.0691972	0.280768	0.247293	MUC4
SYNAPTIC_VESICLE_MEMBRANE	1/10	103/14140	0.0705228	0.280768	0.247293	SEMA4C
POSTSYNAPTIC_SPECIALIZATION_MEMBRANE	1/10	109/14140	0.0744894	0.280768	0.247293	SEMA4C
NEURON_SPINE	1/10	178/14140	0.119023	0.376083	0.331244	CPEB4
CHROMOSOME	3/10	1782/14140	0.121708	0.376083	0.331244	PHC2/NR4A2/MAFA
SITE_OF_POLARIZED_GROWTH	1/10	184/14140	0.122803	0.376083	0.331244	CPEB4
TRANSPORT_VESICLE_MEMBRANE	1/10	206/14140	0.136537	0.388505	0.342185	SEMA4C
EXOCYTIC_VESICLE	1/10	216/14140	0.142716	0.388505	0.342185	SEMA4C
POSTSYNAPTIC_MEMBRANE	1/10	265/14140	0.172421	0.435469	0.38355	SEMA4C
DISTAL_AXON	1/10	287/14140	0.185454	0.435469	0.38355	CPEB4
UBIQUITIN_LIGASE_COMPLEX	1/10	289/14140	0.18663	0.435469	0.38355	PHC2
SYNAPSE	2/10	1283/14140	0.228226	0.475487	0.418796	CPEB4/SEMA4C
SYNAPTIC_MEMBRANE	1/10	368/14140	0.231862	0.475487	0.418796	SEMA4C
TRANSPORT_VESICLE	1/10	402/14140	0.250623	0.475487	0.418796	SEMA4C
TRANSCRIPTION_REGULATOR_COMPLEX	1/10	409/14140	0.254433	0.475487	0.418796	NR4A2
NUCLEAR_SPECK	1/10	411/14140	0.255519	0.475487	0.418796	NR4A2
COLLAGEN_CONTAINING_EXTRACELLULAR_MATRIX	1/10	423/14140	0.262003	0.475487	0.418796	CLC
MITOCHONDRIAL_MATRIX	1/10	476/14140	0.290036	0.499686	0.44011	ALKBH7
PRESYNAPSE	1/10	487/14140	0.295733	0.499686	0.44011	SEMA4C
GOLGI_APPARATUS	2/10	1608/14140	0.317291	0.518242	0.456454	MUC4/FNDC3A
INTRINSIC_COMPONENT_OF_PLASMA_MEMBRANE	2/10	1730/14140	0.35085	0.535965	0.472064	MUC4/SEMA4C
DENDRITIC_TREE	1/10	616/14140	0.359536	0.535965	0.472064	CPEB4
AXON	1/10	619/14140	0.360956	0.535965	0.472064	CPEB4
PERINUCLEAR_REGION_OF_CYTOPLASM	1/10	720/14140	0.407134	0.554629	0.488502	CPEB4
RIBONUCLEOPROTEIN_COMPLEX	1/10	724/14140	0.408899	0.554629	0.488502	CPEB4
INTRACELLULAR_PROTEIN_CONTAINING_COMPLEX	1/10	733/14140	0.412854	0.554629	0.488502	PHC2
TRANSFERASE_COMPLEX	1/10	767/14140	0.42758	0.554629	0.488502	PHC2
VESICLE_MEMBRANE	1/10	800/14140	0.441554	0.554629	0.488502	SEMA4C
NUCLEAR_BODY	1/10	827/14140	0.452758	0.554629	0.488502	NR4A2
SOMATODENDRITIC_COMPARTMENT	1/10	827/14140	0.452758	0.554629	0.488502	CPEB4
GOLGI_APPARATUS_SUBCOMPARTMENT	1/10	887/14140	0.476935	0.569996	0.502037	FNDC3A
SECRETORY_VESICLE	1/10	1004/14140	0.521335	0.608224	0.535708	SEMA4C
PLASMA_MEMBRANE_REGION	1/10	1208/14140	0.590708	0.666918	0.587404	SEMA4C
NUCLEAR_PROTEIN_CONTAINING_COMPLEX	1/10	1234/14140	0.598865	0.666918	0.587404	PHC2
NEURON_PROJECTION	1/10	1321/14140	0.625109	0.680674	0.59952	CPEB4
CATALYTIC_COMPLEX	1/10	1394/14140	0.645926	0.688052	0.606018	PHC2
MITOCHONDRION	1/10	1627/14140	0.705598	0.735624	0.647918	ALKBH7
ORGANELLE_SUBCOMPARTMENT	1/10	1772/14140	0.737999	0.753374	0.663552	FNDC3A
ENDOPLASMIC_RETICULUM	1/10	1960/14140	0.775221	0.775221	0.682794	CPEB4

## Sheet: Supplementary Table 7
Supplementary Table 7. Gene ontology analysis for biological process of 14 genes associated age.
Description	GeneRatio	BgRatio	pvalue	p.adjust	qvalue	geneID	Count
NEGATIVE_REGULATION_OF_NEURON_APOPTOTIC_PROCESS	2/10	135/17949	0.00242897	0.165679	0.130909	CPEB4/NR4A2	2
MITOCHONDRIAL_MEMBRANE_ORGANIZATION	2/10	144/17949	0.00275753	0.165679	0.130909	ALKBH7/PDCD5	2
OUTER_MITOCHONDRIAL_MEMBRANE_ORGANIZATION	1/10	5/17949	0.00278288	0.165679	0.130909	PDCD5	1
RESPONSE_TO_CORTICOTROPIN_RELEASING_HORMONE	1/10	5/17949	0.00278288	0.165679	0.130909	NR4A2	1
ODONTOBLAST_DIFFERENTIATION	1/10	5/17949	0.00278288	0.165679	0.130909	DSPP	1
REGULATION_OF_CHAPERONE_MEDIATED_PROTEIN_FOLDING	1/10	5/17949	0.00278288	0.165679	0.130909	PDCD5	1
DENTINOGENESIS	1/10	6/17949	0.00333862	0.165679	0.130909	DSPP	1
NEGATIVE_REGULATION_OF_PROTEIN_FOLDING	1/10	6/17949	0.00333862	0.165679	0.130909	PDCD5	1
LYMPHOCYTE_ANERGY	1/10	7/17949	0.00389408	0.171772	0.135723	CLC	1
NEGATIVE_REGULATION_OF_CYTOPLASMIC_TRANSLATION	1/10	8/17949	0.00444926	0.176636	0.139566	CPEB4	1
NEGATIVE_REGULATION_OF_NEURON_DEATH	2/10	195/17949	0.00498965	0.178038	0.140675	CPEB4/NR4A2	2
DOPAMINE_BIOSYNTHETIC_PROCESS	1/10	11/17949	0.00611313	0.178038	0.140675	NR4A2	1
REGULATION_OF_PROTEIN_FOLDING	1/10	12/17949	0.0066672	0.178038	0.140675	PDCD5	1
NEURON_APOPTOTIC_PROCESS	2/10	229/17949	0.00681729	0.178038	0.140675	CPEB4/NR4A2	2
CELLULAR_RESPONSE_TO_EXTRACELLULAR_STIMULUS	2/10	235/17949	0.00716721	0.178038	0.140675	CPEB4/NR4A2	2
T_CELL_TOLERANCE_INDUCTION	1/10	14/17949	0.0077745	0.178038	0.140675	CLC	1
CELL_MIGRATION_IN_HINDBRAIN	1/10	15/17949	0.00832773	0.178038	0.140675	SEMA4C	1
REGULATION_OF_CATECHOLAMINE_METABOLIC_PROCESS	1/10	15/17949	0.00832773	0.178038	0.140675	NR4A2	1
MIDBRAIN_DOPAMINERGIC_NEURON_DIFFERENTIATION	1/10	16/17949	0.00888069	0.178038	0.140675	NR4A2	1
MITOCHONDRIAL_TRANSPORT	2/10	274/17949	0.00963697	0.178038	0.140675	ALKBH7/PDCD5	2
REGULATION_OF_TOLERANCE_INDUCTION	1/10	18/17949	0.00998577	0.178038	0.140675	CLC	1
CATECHOL_CONTAINING_COMPOUND_BIOSYNTHETIC_PROCESS	1/10	20/17949	0.0110897	0.178038	0.140675	NR4A2	1
REGULATION_OF_RESPIRATORY_GASEOUS_EXCHANGE	1/10	20/17949	0.0110897	0.178038	0.140675	NR4A2	1
NEUROEPITHELIAL_CELL_DIFFERENTIATION	1/10	20/17949	0.0110897	0.178038	0.140675	DSPP	1
REGULATION_OF_CYTOPLASMIC_TRANSLATION	1/10	21/17949	0.0116413	0.178038	0.140675	CPEB4	1
CELLULAR_RESPONSE_TO_EXTERNAL_STIMULUS	2/10	303/17949	0.0116877	0.178038	0.140675	CPEB4/NR4A2	2
MAINTENANCE_OF_GASTROINTESTINAL_EPITHELIUM	1/10	22/17949	0.0121926	0.178038	0.140675	MUC4	1
CENTRAL_NERVOUS_SYSTEM_PROJECTION_NEURON_AXONOGENESIS	1/10	26/17949	0.014395	0.178038	0.140675	NR4A2	1
NEGATIVE_REGULATION_OF_AXON_EXTENSION_INVOLVED_IN_AXON_GUIDANCE	1/10	26/17949	0.014395	0.178038	0.140675	SEMA4C	1
NEURON_DEATH	2/10	341/17949	0.0146421	0.178038	0.140675	CPEB4/NR4A2	2
NITRIC_OXIDE_MEDIATED_SIGNAL_TRANSDUCTION	1/10	27/17949	0.0149449	0.178038	0.140675	MAFA	1
IONOTROPIC_GLUTAMATE_RECEPTOR_SIGNALING_PATHWAY	1/10	27/17949	0.0149449	0.178038	0.140675	CPEB4	1
POSITIVE_REGULATION_OF_RELEASE_OF_CYTOCHROME_C_FROM_MITOCHONDRIA	1/10	27/17949	0.0149449	0.178038	0.140675	PDCD5	1
TOLERANCE_INDUCTION	1/10	28/17949	0.0154946	0.178038	0.140675	CLC	1
EPITHELIAL_STRUCTURE_MAINTENANCE	1/10	29/17949	0.0160439	0.178038	0.140675	MUC4	1
APOPTOTIC_PROCESS	4/10	1931/17949	0.0164572	0.178038	0.140675	CLC/PDCD5/CPEB4/NR4A2	4
RESPONSE_TO_AMPHETAMINE	1/10	30/17949	0.016593	0.178038	0.140675	NR4A2	1
POSITIVE_REGULATION_OF_PROTEIN_TARGETING_TO_MITOCHONDRION	1/10	32/17949	0.0176903	0.18272	0.144374	PDCD5	1
RESPONSE_TO_OXYGEN_LEVELS	2/10	384/17949	0.0183376	0.18272	0.144374	CPEB4/NR4A2	2
CENTRAL_NERVOUS_SYSTEM_NEURON_AXONOGENESIS	1/10	35/17949	0.0193343	0.18272	0.144374	NR4A2	1
T_CELL_CYTOKINE_PRODUCTION	1/10	36/17949	0.0198817	0.18272	0.144374	CLC	1
DOPAMINERGIC_NEURON_DIFFERENTIATION	1/10	37/17949	0.0204289	0.18272	0.144374	NR4A2	1
NEURON_PROJECTION_EXTENSION_INVOLVED_IN_NEURON_PROJECTION_GUIDANCE	1/10	37/17949	0.0204289	0.18272	0.144374	SEMA4C	1
DOPAMINE_METABOLIC_PROCESS	1/10	38/17949	0.0209757	0.18272	0.144374	NR4A2	1
AMINE_BIOSYNTHETIC_PROCESS	1/10	39/17949	0.0215223	0.18272	0.144374	NR4A2	1
SEMAPHORIN_PLEXIN_SIGNALING_PATHWAY	1/10	40/17949	0.0220687	0.18272	0.144374	SEMA4C	1
POSITIVE_REGULATION_OF_PROTEIN_IMPORT	1/10	40/17949	0.0220687	0.18272	0.144374	PDCD5	1
RESPONSE_TO_AMINE	1/10	42/17949	0.0231605	0.18272	0.144374	NR4A2	1
NEGATIVE_REGULATION_OF_AXON_EXTENSION	1/10	43/17949	0.023706	0.18272	0.144374	SEMA4C	1
PHENOL_CONTAINING_COMPOUND_BIOSYNTHETIC_PROCESS	1/10	43/17949	0.023706	0.18272	0.144374	NR4A2	1
REGULATION_OF_RELEASE_OF_CYTOCHROME_C_FROM_MITOCHONDRIA	1/10	44/17949	0.0242513	0.18272	0.144374	PDCD5	1
REGULATION_OF_PROTEIN_TARGETING_TO_MITOCHONDRION	1/10	44/17949	0.0242513	0.18272	0.144374	PDCD5	1
NEURON_MATURATION	1/10	45/17949	0.0247962	0.18272	0.144374	NR4A2	1
ACTIVATED_T_CELL_PROLIFERATION	1/10	46/17949	0.0253409	0.18272	0.144374	CLC	1
NEGATIVE_CHEMOTAXIS	1/10	46/17949	0.0253409	0.18272	0.144374	SEMA4C	1
CELLULAR_RESPONSE_TO_GLUCOSE_STARVATION	1/10	48/17949	0.0264294	0.18272	0.144374	CPEB4	1
T_CELL_APOPTOTIC_PROCESS	1/10	49/17949	0.0269733	0.18272	0.144374	CLC	1
RESPONSE_TO_ISCHEMIA	1/10	50/17949	0.0275169	0.18272	0.144374	CPEB4	1
RESPONSE_TO_EXTRACELLULAR_STIMULUS	2/10	477/17949	0.0275369	0.18272	0.144374	CPEB4/NR4A2	2
PROGRAMMED_NECROTIC_CELL_DEATH	1/10	51/17949	0.0280602	0.18272	0.144374	ALKBH7	1
CATECHOL_CONTAINING_COMPOUND_METABOLIC_PROCESS	1/10	52/17949	0.0286033	0.18272	0.144374	NR4A2	1
GLUTAMATE_RECEPTOR_SIGNALING_PATHWAY	1/10	53/17949	0.029146	0.18272	0.144374	CPEB4	1
ESTABLISHMENT_OF_PROTEIN_LOCALIZATION_TO_MITOCHONDRIAL_MEMBRANE	1/10	53/17949	0.029146	0.18272	0.144374	PDCD5	1
NEURAL_CREST_CELL_MIGRATION	1/10	55/17949	0.0302308	0.18272	0.144374	SEMA4C	1
RELEASE_OF_CYTOCHROME_C_FROM_MITOCHONDRIA	1/10	55/17949	0.0302308	0.18272	0.144374	PDCD5	1
REGULATION_OF_LIPID_STORAGE	1/10	56/17949	0.0307727	0.18272	0.144374	ALKBH7	1
AXON_DEVELOPMENT	2/10	507/17949	0.0308369	0.18272	0.144374	NR4A2/SEMA4C	2
POSITIVE_REGULATION_OF_ESTABLISHMENT_OF_PROTEIN_LOCALIZATION_TO_MITOCHONDRION	1/10	58/17949	0.0318558	0.185982	0.146951	PDCD5	1
REGULATION_OF_PROTEIN_IMPORT	1/10	59/17949	0.0323969	0.186162	0.147093	PDCD5	1
O_GLYCAN_PROCESSING	1/10	60/17949	0.0329378	0.186162	0.147093	MUC4	1
ADULT_LOCOMOTORY_BEHAVIOR	1/10	62/17949	0.0340187	0.186162	0.147093	NR4A2	1
CHAPERONE_MEDIATED_PROTEIN_FOLDING	1/10	63/17949	0.0345587	0.186162	0.147093	PDCD5	1
NEGATIVE_REGULATION_OF_CHEMOTAXIS	1/10	64/17949	0.0350985	0.186162	0.147093	SEMA4C	1
MITOCHONDRION_ORGANIZATION	2/10	548/17949	0.0355942	0.186162	0.147093	ALKBH7/PDCD5	2
RESPIRATORY_GASEOUS_EXCHANGE_BY_RESPIRATORY_SYSTEM	1/10	65/17949	0.035638	0.186162	0.147093	NR4A2	1
NECROTIC_CELL_DEATH	1/10	65/17949	0.035638	0.186162	0.147093	ALKBH7	1
NEGATIVE_REGULATION_OF_AXONOGENESIS	1/10	66/17949	0.0361773	0.186524	0.14738	SEMA4C	1
MULTICELLULAR_ORGANISMAL_RESPONSE_TO_STRESS	1/10	67/17949	0.0367162	0.186678	0.147501	NR4A2	1
CELLULAR_RESPONSE_TO_ACID_CHEMICAL	1/10	69/17949	0.0377933	0.186678	0.147501	CPEB4	1
DIENCEPHALON_DEVELOPMENT	1/10	71/17949	0.0388693	0.186678	0.147501	NR4A2	1
LYMPHOCYTE_APOPTOTIC_PROCESS	1/10	71/17949	0.0388693	0.186678	0.147501	CLC	1
CELL_MORPHOGENESIS_INVOLVED_IN_NEURON_DIFFERENTIATION	2/10	579/17949	0.039374	0.186678	0.147501	NR4A2/SEMA4C	2
REGULATION_OF_ESTABLISHMENT_OF_PROTEIN_LOCALIZATION_TO_MITOCHONDRION	1/10	72/17949	0.039407	0.186678	0.147501	PDCD5	1
APOPTOTIC_SIGNALING_PATHWAY	2/10	580/17949	0.0394985	0.186678	0.147501	PDCD5/NR4A2	2
REGULATION_OF_MITOCHONDRIAL_MEMBRANE_PERMEABILITY	1/10	75/17949	0.0410181	0.189887	0.150037	ALKBH7	1
POST_EMBRYONIC_DEVELOPMENT	1/10	76/17949	0.0415547	0.189887	0.150037	NR4A2	1
REGULATION_OF_CELLULAR_AMINE_METABOLIC_PROCESS	1/10	77/17949	0.0420909	0.189887	0.150037	NR4A2	1
PROTEIN_INSERTION_INTO_MEMBRANE	1/10	77/17949	0.0420909	0.189887	0.150037	PDCD5	1
REGULATION_OF_T_CELL_MEDIATED_IMMUNITY	1/10	78/17949	0.0426269	0.190145	0.15024	CLC	1
CENTRAL_NERVOUS_SYSTEM_NEURON_DEVELOPMENT	1/10	81/17949	0.0442332	0.192974	0.152475	NR4A2	1
REGULATION_OF_PROTEIN_TARGETING	1/10	81/17949	0.0442332	0.192974	0.152475	PDCD5	1
COLUMNAR_CUBOIDAL_EPITHELIAL_CELL_DIFFERENTIATION	1/10	82/17949	0.0447681	0.193184	0.152642	DSPP	1
POSITIVE_REGULATION_OF_MITOCHONDRION_ORGANIZATION	1/10	84/17949	0.0458371	0.193589	0.152962	PDCD5	1
ODONTOGENESIS_OF_DENTIN_CONTAINING_TOOTH	1/10	84/17949	0.0458371	0.193589	0.152962	DSPP	1
LIPID_STORAGE	1/10	85/17949	0.0463712	0.193783	0.153115	ALKBH7	1
MIDBRAIN_DEVELOPMENT	1/10	86/17949	0.0469051	0.193972	0.153264	NR4A2	1
PRIMARY_NEURAL_TUBE_FORMATION	1/10	88/17949	0.0479719	0.196339	0.155134	SEMA4C	1
NEURAL_CREST_CELL_DIFFERENTIATION	1/10	90/17949	0.0490377	0.196646	0.155377	SEMA4C	1
REGULATION_OF_MEMBRANE_PERMEABILITY	1/10	90/17949	0.0490377	0.196646	0.155377	ALKBH7	1
CYTOKINE_PRODUCTION_INVOLVED_IN_IMMUNE_RESPONSE	1/10	93/17949	0.0506343	0.196985	0.155645	CLC	1
NEURAL_TUBE_FORMATION	1/10	96/17949	0.0522286	0.196985	0.155645	SEMA4C	1
CELL_PART_MORPHOGENESIS	2/10	679/17949	0.0525743	0.196985	0.155645	NR4A2/SEMA4C	2
DIGESTIVE_SYSTEM_PROCESS	1/10	99/17949	0.0538204	0.196985	0.155645	MUC4	1
PROTEIN_TARGETING_TO_MITOCHONDRION	1/10	100/17949	0.0543505	0.196985	0.155645	PDCD5	1
RESPONSE_TO_ENDOGENOUS_STIMULUS	3/10	1624/17949	0.0547135	0.196985	0.155645	PDCD5/CPEB4/NR4A2	3
METENCEPHALON_DEVELOPMENT	1/10	101/17949	0.0548803	0.196985	0.155645	SEMA4C	1
CELLULAR_RESPONSE_TO_NITROGEN_COMPOUND	2/10	698/17949	0.0552466	0.196985	0.155645	CPEB4/NR4A2	2
CYTOPLASMIC_TRANSLATION	1/10	102/17949	0.0554098	0.196985	0.155645	CPEB4	1
T_CELL_MEDIATED_IMMUNITY	1/10	102/17949	0.0554098	0.196985	0.155645	CLC	1
LEUKOCYTE_APOPTOTIC_PROCESS	1/10	102/17949	0.0554098	0.196985	0.155645	CLC	1
CELLULAR_BIOGENIC_AMINE_METABOLIC_PROCESS	1/10	103/17949	0.0559391	0.196985	0.155645	NR4A2	1
REGULATION_OF_EXTENT_OF_CELL_GROWTH	1/10	104/17949	0.0564681	0.196985	0.155645	SEMA4C	1
PROTEIN_O_LINKED_GLYCOSYLATION	1/10	104/17949	0.0564681	0.196985	0.155645	MUC4	1
RESPONSE_TO_OXYGEN_CONTAINING_COMPOUND	3/10	1654/17949	0.0572796	0.196985	0.155645	CPEB4/NR4A2/MAFA	3
PHENOL_CONTAINING_COMPOUND_METABOLIC_PROCESS	1/10	106/17949	0.0575253	0.196985	0.155645	NR4A2	1
REGULATION_OF_CELL_DEATH	3/10	1659/17949	0.0577132	0.196985	0.155645	PDCD5/CPEB4/NR4A2	3
NEGATIVE_REGULATION_OF_DEVELOPMENTAL_GROWTH	1/10	107/17949	0.0580535	0.196985	0.155645	SEMA4C	1
CELL_MORPHOGENESIS_INVOLVED_IN_DIFFERENTIATION	2/10	723/17949	0.0588383	0.197956	0.156412	NR4A2/SEMA4C	2
NEGATIVE_REGULATION_OF_BIOSYNTHETIC_PROCESS	3/10	1686/17949	0.0600836	0.200447	0.158381	PHC2/CPEB4/NR4A2	3
AXON_EXTENSION	1/10	114/17949	0.0617435	0.202775	0.16022	SEMA4C	1
HEAD_DEVELOPMENT	2/10	750/17949	0.0628112	0.202775	0.16022	NR4A2/SEMA4C	2
ADULT_BEHAVIOR	1/10	117/17949	0.0633209	0.202775	0.16022	NR4A2	1
APOPTOTIC_MITOCHONDRIAL_CHANGES	1/10	118/17949	0.0638462	0.202775	0.16022	PDCD5	1
INNATE_IMMUNE_RESPONSE_ACTIVATING_SIGNAL_TRANSDUCTION	1/10	118/17949	0.0638462	0.202775	0.16022	MUC4	1
POSITIVE_REGULATION_OF_STRESS_ACTIVATED_PROTEIN_KINASE_SIGNALING_CASCADE	1/10	118/17949	0.0638462	0.202775	0.16022	SEMA4C	1
RESPONSE_TO_ACID_CHEMICAL	1/10	119/17949	0.0643712	0.20282	0.160256	CPEB4	1
CELLULAR_COMPONENT_MORPHOGENESIS	2/10	766/17949	0.0652102	0.203846	0.161066	NR4A2/SEMA4C	2
ODONTOGENESIS	1/10	123/17949	0.0664686	0.206157	0.162892	DSPP	1
EPITHELIAL_TUBE_FORMATION	1/10	125/17949	0.0675157	0.207781	0.164175	SEMA4C	1
POSITIVE_REGULATION_OF_PROTEIN_LOCALIZATION_TO_MEMBRANE	1/10	127/17949	0.0685618	0.209377	0.165437	PDCD5	1
ORGANONITROGEN_COMPOUND_BIOSYNTHETIC_PROCESS	3/10	1786/17949	0.069287	0.209976	0.16591	CPEB4/NR4A2/MUC4	3
NEGATIVE_REGULATION_OF_NEURON_PROJECTION_DEVELOPMENT	1/10	132/17949	0.0711723	0.214056	0.169134	SEMA4C	1
DIGESTION	1/10	138/17949	0.0742963	0.218308	0.172493	MUC4	1
NEGATIVE_REGULATION_OF_NERVOUS_SYSTEM_DEVELOPMENT	1/10	138/17949	0.0742963	0.218308	0.172493	SEMA4C	1
HINDBRAIN_DEVELOPMENT	1/10	139/17949	0.074816	0.218308	0.172493	SEMA4C	1
MORPHOGENESIS_OF_EMBRYONIC_EPITHELIUM	1/10	140/17949	0.0753355	0.218308	0.172493	SEMA4C	1
TUBE_FORMATION	1/10	140/17949	0.0753355	0.218308	0.172493	SEMA4C	1
NEURON_MIGRATION	1/10	145/17949	0.0779289	0.21932	0.173292	NR4A2	1
NEURAL_TUBE_DEVELOPMENT	1/10	145/17949	0.0779289	0.21932	0.173292	SEMA4C	1
ACTIVATION_OF_INNATE_IMMUNE_RESPONSE	1/10	146/17949	0.0784468	0.21932	0.173292	MUC4	1
REGULATION_OF_PRODUCTION_OF_MOLECULAR_MEDIATOR_OF_IMMUNE_RESPONSE	1/10	146/17949	0.0784468	0.21932	0.173292	CLC	1
PROTEIN_LOCALIZATION_TO_MITOCHONDRION	1/10	146/17949	0.0784468	0.21932	0.173292	PDCD5	1
REGULATION_OF_MITOCHONDRION_ORGANIZATION	1/10	151/17949	0.0810324	0.221861	0.175301	PDCD5	1
REGULATION_OF_AXONOGENESIS	1/10	151/17949	0.0810324	0.221861	0.175301	SEMA4C	1
POSITIVE_REGULATION_OF_CYSTEINE_TYPE_ENDOPEPTIDASE_ACTIVITY	1/10	151/17949	0.0810324	0.221861	0.175301	PDCD5	1
REGULATION_OF_EPITHELIAL_CELL_DIFFERENTIATION	1/10	156/17949	0.0836114	0.225664	0.178305	DSPP	1
CELLULAR_RESPONSE_TO_STARVATION	1/10	157/17949	0.0841265	0.225664	0.178305	CPEB4	1
REGULATION_OF_LYMPHOCYTE_MEDIATED_IMMUNITY	1/10	157/17949	0.0841265	0.225664	0.178305	CLC	1
LOCOMOTORY_BEHAVIOR	1/10	161/17949	0.086184	0.2281	0.18023	NR4A2	1
BIOMINERALIZATION	1/10	161/17949	0.086184	0.2281	0.18023	DSPP	1
AMINE_METABOLIC_PROCESS	1/10	163/17949	0.0872112	0.229122	0.181038	NR4A2	1
NEURON_PROJECTION_EXTENSION	1/10	164/17949	0.0877244	0.229122	0.181038	SEMA4C	1
CELL_MATURATION	1/10	166/17949	0.08875	0.230286	0.181957	NR4A2	1
REGULATION_OF_ADAPTIVE_IMMUNE_RESPONSE	1/10	170/17949	0.0907982	0.234071	0.184948	CLC	1
REGULATION_OF_CELL_SIZE	1/10	173/17949	0.0923315	0.234972	0.18566	SEMA4C	1
NEGATIVE_REGULATION_OF_CELL_DEVELOPMENT	1/10	173/17949	0.0923315	0.234972	0.18566	SEMA4C	1
MEMBRANE_ORGANIZATION	2/10	949/17949	0.0948068	0.23669	0.187017	ALKBH7/PDCD5	2
CENTRAL_NERVOUS_SYSTEM_NEURON_DIFFERENTIATION	1/10	178/17949	0.094882	0.23669	0.187017	NR4A2	1
POSITIVE_REGULATION_OF_INTRACELLULAR_PROTEIN_TRANSPORT	1/10	178/17949	0.094882	0.23669	0.187017	PDCD5	1
NEGATIVE_REGULATION_OF_CELL_PROJECTION_ORGANIZATION	1/10	179/17949	0.0953914	0.23669	0.187017	SEMA4C	1
REGULATION_OF_STRESS_ACTIVATED_PROTEIN_KINASE_SIGNALING_CASCADE	1/10	184/17949	0.0979341	0.239571	0.189294	SEMA4C	1
NEGATIVE_REGULATION_OF_CELL_GROWTH	1/10	185/17949	0.0984419	0.239571	0.189294	SEMA4C	1
TRANSCRIPTION_INITIATION_FROM_RNA_POLYMERASE_II_PROMOTER	1/10	187/17949	0.0994567	0.239571	0.189294	NR4A2	1
REGULATION_OF_SIGNALING_RECEPTOR_ACTIVITY	1/10	188/17949	0.0999637	0.239571	0.189294	MUC4	1
CENTRAL_NERVOUS_SYSTEM_DEVELOPMENT	2/10	980/17949	0.100177	0.239571	0.189294	NR4A2/SEMA4C	2
NEGATIVE_REGULATION_OF_CELL_DEATH	2/10	991/17949	0.102104	0.239571	0.189294	CPEB4/NR4A2	2
REGULATION_OF_IMMUNE_RESPONSE	2/10	993/17949	0.102456	0.239571	0.189294	CLC/MUC4	2
PROTEIN_IMPORT	1/10	194/17949	0.103	0.239571	0.189294	PDCD5	1
REGULATION_OF_PROTEIN_LOCALIZATION_TO_MEMBRANE	1/10	194/17949	0.103	0.239571	0.189294	PDCD5	1
T_CELL_PROLIFERATION	1/10	195/17949	0.103506	0.239571	0.189294	CLC	1
RESPONSE_TO_MONOSACCHARIDE	1/10	196/17949	0.10401	0.239571	0.189294	MAFA	1
RESPONSE_TO_STARVATION	1/10	196/17949	0.10401	0.239571	0.189294	CPEB4	1
CELL_MORPHOGENESIS	2/10	1004/17949	0.104397	0.239571	0.189294	NR4A2/SEMA4C	2
POSITIVE_REGULATION_OF_PEPTIDASE_ACTIVITY	1/10	200/17949	0.106028	0.241914	0.191145	PDCD5	1
INSULIN_SECRETION	1/10	207/17949	0.109548	0.24796	0.195923	MAFA	1
REGULATION_OF_RESPONSE_TO_EXTERNAL_STIMULUS	2/10	1036/17949	0.110108	0.24796	0.195923	MUC4/SEMA4C	2
REGULATION_OF_LEUKOCYTE_MEDIATED_IMMUNITY	1/10	209/17949	0.110552	0.24796	0.195923	CLC	1
ANATOMICAL_STRUCTURE_MATURATION	1/10	217/17949	0.114556	0.254387	0.201001	NR4A2	1
POSITIVE_REGULATION_OF_INTRACELLULAR_TRANSPORT	1/10	218/17949	0.115055	0.254387	0.201001	PDCD5	1
RESPONSE_TO_CARBOHYDRATE	1/10	221/17949	0.116551	0.254387	0.201001	MAFA	1
FAT_CELL_DIFFERENTIATION	1/10	221/17949	0.116551	0.254387	0.201001	NR4A2	1
DEVELOPMENTAL_CELL_GROWTH	1/10	222/17949	0.11705	0.254387	0.201001	SEMA4C	1
REGULATION_OF_CHEMOTAXIS	1/10	224/17949	0.118046	0.254387	0.201001	SEMA4C	1
NEGATIVE_REGULATION_OF_APOPTOTIC_SIGNALING_PATHWAY	1/10	224/17949	0.118046	0.254387	0.201001	NR4A2	1
DEVELOPMENTAL_GROWTH_INVOLVED_IN_MORPHOGENESIS	1/10	225/17949	0.118543	0.254387	0.201001	SEMA4C	1
CELL_MATRIX_ADHESION	1/10	230/17949	0.121027	0.255263	0.201693	MUC4	1
CELLULAR_RESPONSE_TO_OXYGEN_LEVELS	1/10	230/17949	0.121027	0.255263	0.201693	CPEB4	1
REGULATION_OF_CYSTEINE_TYPE_ENDOPEPTIDASE_ACTIVITY	1/10	230/17949	0.121027	0.255263	0.201693	PDCD5	1
MESENCHYMAL_CELL_DIFFERENTIATION	1/10	231/17949	0.121523	0.255263	0.201693	SEMA4C	1
PROTEIN_FOLDING	1/10	233/17949	0.122515	0.255296	0.201719	PDCD5	1
NEGATIVE_REGULATION_OF_CELLULAR_AMIDE_METABOLIC_PROCESS	1/10	234/17949	0.12301	0.255296	0.201719	CPEB4	1
NEURON_DEVELOPMENT	2/10	1109/17949	0.123468	0.255296	0.201719	NR4A2/SEMA4C	2
RESPONSE_TO_NITROGEN_COMPOUND	2/10	1117/17949	0.124959	0.25704	0.203097	CPEB4/NR4A2	2
REGULATION_OF_LEUKOCYTE_PROLIFERATION	1/10	241/17949	0.12647	0.258808	0.204493	CLC	1
NEGATIVE_REGULATION_OF_GROWTH	1/10	245/17949	0.128442	0.259515	0.205053	SEMA4C	1
PEPTIDE_HORMONE_SECRETION	1/10	247/17949	0.129426	0.259515	0.205053	MAFA	1
REGULATION_OF_INTRACELLULAR_PROTEIN_TRANSPORT	1/10	247/17949	0.129426	0.259515	0.205053	PDCD5	1
ANATOMICAL_STRUCTURE_FORMATION_INVOLVED_IN_MORPHOGENESIS	2/10	1142/17949	0.12965	0.259515	0.205053	DSPP/SEMA4C	2
DNA_TEMPLATED_TRANSCRIPTION_INITIATION	1/10	249/17949	0.13041	0.259515	0.205053	NR4A2	1
STEM_CELL_DIFFERENTIATION	1/10	251/17949	0.131392	0.259515	0.205053	SEMA4C	1
ORGANIC_HYDROXY_COMPOUND_BIOSYNTHETIC_PROCESS	1/10	251/17949	0.131392	0.259515	0.205053	NR4A2	1
POSITIVE_REGULATION_OF_RESPONSE_TO_BIOTIC_STIMULUS	1/10	256/17949	0.133843	0.26271	0.207577	MUC4	1
RESPONSE_TO_TRANSFORMING_GROWTH_FACTOR_BETA	1/10	257/17949	0.134333	0.26271	0.207577	PDCD5	1
TISSUE_HOMEOSTASIS	1/10	260/17949	0.1358	0.263232	0.207989	MUC4	1
GLYCOSYLATION	1/10	262/17949	0.136777	0.263232	0.207989	MUC4	1
POSITIVE_REGULATION_OF_TRANSCRIPTION_BY_RNA_POLYMERASE_II	2/10	1180/17949	0.136869	0.263232	0.207989	NR4A2/MAFA	2
CELLULAR_RESPONSE_TO_OXYGEN_CONTAINING_COMPOUND	2/10	1182/17949	0.137252	0.263232	0.207989	CPEB4/NR4A2	2
DEVELOPMENTAL_MATURATION	1/10	267/17949	0.139215	0.265713	0.209949	NR4A2	1
INTRACELLULAR_RECEPTOR_SIGNALING_PATHWAY	1/10	274/17949	0.142617	0.270568	0.213786	NR4A2	1
STRESS_ACTIVATED_PROTEIN_KINASE_SIGNALING_CASCADE	1/10	276/17949	0.143587	0.270568	0.213786	SEMA4C	1
RESPONSE_TO_ABIOTIC_STIMULUS	2/10	1216/17949	0.143803	0.270568	0.213786	CPEB4/NR4A2	2
NEURON_PROJECTION_GUIDANCE	1/10	278/17949	0.144556	0.270702	0.213891	SEMA4C	1
PRODUCTION_OF_MOLECULAR_MEDIATOR_OF_IMMUNE_RESPONSE	1/10	285/17949	0.14794	0.275737	0.21787	CLC	1
MESENCHYME_DEVELOPMENT	1/10	287/17949	0.148904	0.276238	0.218266	SEMA4C	1
POSITIVE_REGULATION_OF_CELLULAR_PROTEIN_LOCALIZATION	1/10	295/17949	0.152752	0.282059	0.222865	PDCD5	1
EPITHELIUM_DEVELOPMENT	2/10	1275/17949	0.155352	0.285532	0.225609	DSPP/SEMA4C	2
SECOND_MESSENGER_MEDIATED_SIGNALING	1/10	306/17949	0.158018	0.289093	0.228423	MAFA	1
EPITHELIAL_TUBE_MORPHOGENESIS	1/10	309/17949	0.159449	0.289852	0.229023	SEMA4C	1
HORMONE_TRANSPORT	1/10	312/17949	0.160878	0.289852	0.229023	MAFA	1
LEUKOCYTE_PROLIFERATION	1/10	312/17949	0.160878	0.289852	0.229023	CLC	1
REGULATION_OF_INNATE_IMMUNE_RESPONSE	1/10	313/17949	0.161353	0.289852	0.229023	MUC4	1
REGULATION_OF_DEVELOPMENTAL_GROWTH	1/10	319/17949	0.164203	0.292325	0.230977	SEMA4C	1
MAINTENANCE_OF_LOCATION	1/10	319/17949	0.164203	0.292325	0.230977	ALKBH7	1
CELLULAR_RESPONSE_TO_PEPTIDE_HORMONE_STIMULUS	1/10	325/17949	0.167044	0.295095	0.233166	NR4A2	1
REGULATION_OF_T_CELL_ACTIVATION	1/10	327/17949	0.167989	0.295095	0.233166	CLC	1
POSITIVE_REGULATION_OF_ESTABLISHMENT_OF_PROTEIN_LOCALIZATION	1/10	327/17949	0.167989	0.295095	0.233166	PDCD5	1
CANONICAL_WNT_SIGNALING_PATHWAY	1/10	333/17949	0.170818	0.298743	0.236048	NR4A2	1
NEURON_DIFFERENTIATION	2/10	1357/17949	0.171747	0.29905	0.236291	NR4A2/SEMA4C	2
GLYCOPROTEIN_BIOSYNTHETIC_PROCESS	1/10	346/17949	0.176918	0.300786	0.237662	MUC4	1
CELLULAR_RESPONSE_TO_CHEMICAL_STRESS	1/10	347/17949	0.177386	0.300786	0.237662	NR4A2	1
REGULATION_OF_NEUROGENESIS	1/10	348/17949	0.177853	0.300786	0.237662	SEMA4C	1
REGULATION_OF_APOPTOTIC_SIGNALING_PATHWAY	1/10	348/17949	0.177853	0.300786	0.237662	NR4A2	1
REGULATION_OF_INTRACELLULAR_TRANSPORT	1/10	349/17949	0.17832	0.300786	0.237662	PDCD5	1
LYMPHOCYTE_MEDIATED_IMMUNITY	1/10	351/17949	0.179254	0.300786	0.237662	CLC	1
ESTABLISHMENT_OF_PROTEIN_LOCALIZATION_TO_MEMBRANE	1/10	351/17949	0.179254	0.300786	0.237662	PDCD5	1
REGULATION_OF_MULTICELLULAR_ORGANISMAL_DEVELOPMENT	2/10	1397/17949	0.179873	0.300786	0.237662	DSPP/SEMA4C	2
POSITIVE_REGULATION_OF_CATALYTIC_ACTIVITY	2/10	1402/17949	0.180895	0.300786	0.237662	PDCD5/NR4A2	2
FOREBRAIN_DEVELOPMENT	1/10	357/17949	0.182049	0.300786	0.237662	NR4A2	1
ADAPTIVE_IMMUNE_RESPONSE_BASED_ON_SOMATIC_RECOMBINATION_OF_IMMUNE_RECEPTORS_BUILT_FROM_IMMUNOGLOBULIN_SUPERFAMILY_DOMAINS	1/10	358/17949	0.182514	0.300786	0.237662	CLC	1
POSITIVE_REGULATION_OF_DEFENSE_RESPONSE	1/10	359/17949	0.182978	0.300786	0.237662	MUC4	1
CELL_SUBSTRATE_ADHESION	1/10	359/17949	0.182978	0.300786	0.237662	MUC4	1
REGULATION_OF_RESPONSE_TO_STRESS	2/10	1414/17949	0.183351	0.300786	0.237662	MUC4/SEMA4C	2
MUSCLE_CELL_DIFFERENTIATION	1/10	362/17949	0.184371	0.301215	0.238001	SEMA4C	1
POSITIVE_REGULATION_OF_PROTEOLYSIS	1/10	367/17949	0.186688	0.30375	0.240004	PDCD5	1
REGULATION_OF_CELLULAR_COMPONENT_SIZE	1/10	370/17949	0.188075	0.304758	0.2408	SEMA4C	1
NEGATIVE_REGULATION_OF_LOCOMOTION	1/10	377/17949	0.191303	0.308728	0.243938	SEMA4C	1
CELLULAR_RESPONSE_TO_PEPTIDE	1/10	391/17949	0.197724	0.31725	0.250671	NR4A2	1
FATTY_ACID_METABOLIC_PROCESS	1/10	392/17949	0.198181	0.31725	0.250671	ALKBH7	1
NEGATIVE_REGULATION_OF_RESPONSE_TO_EXTERNAL_STIMULUS	1/10	394/17949	0.199094	0.317432	0.250814	SEMA4C	1
EXTERNAL_ENCAPSULATING_STRUCTURE_ORGANIZATION	1/10	396/17949	0.200007	0.317611	0.250956	DSPP	1
OSSIFICATION	1/10	399/17949	0.201373	0.318507	0.251664	DSPP	1
PEPTIDE_SECRETION	1/10	401/17949	0.202283	0.318676	0.251798	MAFA	1
NEGATIVE_REGULATION_OF_NUCLEOBASE_CONTAINING_COMPOUND_METABOLIC_PROCESS	2/10	1519/17949	0.205103	0.321841	0.254298	PHC2/NR4A2	2
REGULATION_OF_RESPONSE_TO_BIOTIC_STIMULUS	1/10	418/17949	0.20998	0.327611	0.258857	MUC4	1
GLYCOPROTEIN_METABOLIC_PROCESS	1/10	419/17949	0.21043	0.327611	0.258857	MUC4	1
REGULATION_OF_NERVOUS_SYSTEM_DEVELOPMENT	1/10	422/17949	0.211781	0.328426	0.259501	SEMA4C	1
REGULATION_OF_NEURON_PROJECTION_DEVELOPMENT	1/10	428/17949	0.214476	0.331118	0.261628	SEMA4C	1
CELL_PROJECTION_ORGANIZATION	2/10	1567/17949	0.215185	0.331118	0.261628	NR4A2/SEMA4C	2
RESPONSE_TO_PEPTIDE_HORMONE	1/10	435/17949	0.217609	0.333555	0.263554	NR4A2	1
PROTEIN_TARGETING	1/10	438/17949	0.218949	0.334318	0.264157	PDCD5	1
REGULATION_OF_IMMUNE_SYSTEM_PROCESS	2/10	1593/17949	0.220677	0.335666	0.265222	CLC/MUC4	2
RESPONSE_TO_OXIDATIVE_STRESS	1/10	444/17949	0.221621	0.335815	0.26534	NR4A2	1
CELL_MIGRATION	2/10	1602/17949	0.222583	0.33599	0.265478	NR4A2/SEMA4C	2
NEUROGENESIS	2/10	1613/17949	0.224915	0.337266	0.266486	NR4A2/SEMA4C	2
REGULATION_OF_PEPTIDASE_ACTIVITY	1/10	453/17949	0.225615	0.337266	0.266486	PDCD5	1
REGULATION_OF_CELL_DIFFERENTIATION	2/10	1618/17949	0.225977	0.337266	0.266486	DSPP/SEMA4C	2
REGULATION_OF_IMMUNE_EFFECTOR_PROCESS	1/10	464/17949	0.230471	0.342686	0.270768	CLC	1
ANATOMICAL_STRUCTURE_HOMEOSTASIS	1/10	466/17949	0.231351	0.342711	0.270788	MUC4	1
CELL_GROWTH	1/10	470/17949	0.233108	0.343144	0.271131	SEMA4C	1
AMEBOIDAL_TYPE_CELL_MIGRATION	1/10	473/17949	0.234424	0.343144	0.271131	SEMA4C	1
T_CELL_ACTIVATION	1/10	474/17949	0.234862	0.343144	0.271131	CLC	1
SIGNAL_RELEASE	1/10	475/17949	0.2353	0.343144	0.271131	MAFA	1
POSITIVE_REGULATION_OF_ANION_TRANSPORT	1/10	477/17949	0.236175	0.343144	0.271131	PDCD5	1
CELL_CELL_SIGNALING	2/10	1672/17949	0.23748	0.343144	0.271131	NR4A2/MAFA	2
NEGATIVE_REGULATION_OF_RESPONSE_TO_STIMULUS	2/10	1673/17949	0.237694	0.343144	0.271131	NR4A2/SEMA4C	2
REGULATION_OF_CELL_DEVELOPMENT	1/10	484/17949	0.23923	0.343492	0.271406	SEMA4C	1
SKELETAL_SYSTEM_DEVELOPMENT	1/10	485/17949	0.239666	0.343492	0.271406	DSPP	1
REGULATION_OF_ANATOMICAL_STRUCTURE_SIZE	1/10	493/17949	0.243143	0.346594	0.273857	SEMA4C	1
REGULATION_OF_CELLULAR_AMIDE_METABOLIC_PROCESS	1/10	494/17949	0.243576	0.346594	0.273857	CPEB4	1
REGULATION_OF_LYMPHOCYTE_ACTIVATION	1/10	501/17949	0.246605	0.349651	0.276272	CLC	1
POSITIVE_REGULATION_OF_RESPONSE_TO_EXTERNAL_STIMULUS	1/10	507/17949	0.249193	0.350147	0.276664	MUC4	1
REGULATION_OF_HORMONE_LEVELS	1/10	510/17949	0.250483	0.350147	0.276664	MAFA	1
LIPID_LOCALIZATION	1/10	510/17949	0.250483	0.350147	0.276664	ALKBH7	1
IMMUNE_RESPONSE_REGULATING_SIGNALING_PATHWAY	1/10	510/17949	0.250483	0.350147	0.276664	MUC4	1
CELL_CELL_SIGNALING_BY_WNT	1/10	514/17949	0.252201	0.350156	0.276671	NR4A2	1
MULTICELLULAR_ORGANISMAL_HOMEOSTASIS	1/10	516/17949	0.253059	0.350156	0.276671	MUC4	1
POSITIVE_REGULATION_OF_MOLECULAR_FUNCTION	2/10	1745/17949	0.253135	0.350156	0.276671	PDCD5/NR4A2	2
RESPONSE_TO_PEPTIDE	1/10	521/17949	0.255199	0.351784	0.277958	NR4A2	1
POSITIVE_REGULATION_OF_MAPK_CASCADE	1/10	524/17949	0.25648	0.352327	0.278387	SEMA4C	1
MORPHOGENESIS_OF_AN_EPITHELIUM	1/10	533/17949	0.260313	0.356359	0.281572	SEMA4C	1
BEHAVIOR	1/10	541/17949	0.263704	0.359761	0.284261	NR4A2	1
REGULATION_OF_CELLULAR_PROTEIN_LOCALIZATION	1/10	547/17949	0.266239	0.361975	0.28601	PDCD5	1
ORGANIC_HYDROXY_COMPOUND_METABOLIC_PROCESS	1/10	555/17949	0.269606	0.365302	0.288638	NR4A2	1
ACTIVATION_OF_IMMUNE_RESPONSE	1/10	563/17949	0.272959	0.368587	0.291234	MUC4	1
MALE_GAMETE_GENERATION	1/10	566/17949	0.274213	0.369025	0.291581	PHC2	1
EMBRYONIC_MORPHOGENESIS	1/10	569/17949	0.275465	0.369458	0.291922	SEMA4C	1
POSITIVE_REGULATION_OF_NUCLEOBASE_CONTAINING_COMPOUND_METABOLIC_PROCESS	2/10	1857/17949	0.27732	0.370694	0.292899	NR4A2/MAFA	2
ESTABLISHMENT_OF_PROTEIN_LOCALIZATION_TO_ORGANELLE	1/10	576/17949	0.278378	0.37086	0.29303	PDCD5	1
REGULATION_OF_PEPTIDE_TRANSPORT	1/10	579/17949	0.279624	0.371273	0.293357	PDCD5	1
POSITIVE_REGULATION_OF_ORGANELLE_ORGANIZATION	1/10	583/17949	0.281281	0.372084	0.293997	PDCD5	1
POSITIVE_REGULATION_OF_LOCOMOTION	1/10	585/17949	0.282109	0.372084	0.293997	SEMA4C	1
EMBRYO_DEVELOPMENT_ENDING_IN_BIRTH_OR_EGG_HATCHING	1/10	592/17949	0.284999	0.37465	0.296025	SEMA4C	1
DEVELOPMENTAL_GROWTH	1/10	605/17949	0.290337	0.380226	0.30043	SEMA4C	1
MUSCLE_STRUCTURE_DEVELOPMENT	1/10	607/17949	0.291155	0.380226	0.30043	SEMA4C	1
CELL_SURFACE_RECEPTOR_SIGNALING_PATHWAY_INVOLVED_IN_CELL_CELL_SIGNALING	1/10	613/17949	0.293605	0.382167	0.301964	NR4A2	1
CELLULAR_RESPONSE_TO_HORMONE_STIMULUS	1/10	619/17949	0.296046	0.383802	0.303256	NR4A2	1
CELL_POPULATION_PROLIFERATION	2/10	1955/17949	0.298579	0.383802	0.303256	CLC/PDCD5	2
REGULATION_OF_CELL_ACTIVATION	1/10	626/17949	0.298885	0.383802	0.303256	CLC	1
POSITIVE_REGULATION_OF_BIOSYNTHETIC_PROCESS	2/10	1957/17949	0.299013	0.383802	0.303256	NR4A2/MAFA	2
REGULATION_OF_CELL_PROJECTION_ORGANIZATION	1/10	628/17949	0.299694	0.383802	0.303256	SEMA4C	1
TISSUE_MORPHOGENESIS	1/10	634/17949	0.302117	0.385114	0.304293	SEMA4C	1
LOCOMOTION	2/10	1975/17949	0.302922	0.385114	0.304293	NR4A2/SEMA4C	2
ESTABLISHMENT_OF_PROTEIN_LOCALIZATION	2/10	1982/17949	0.304442	0.385114	0.304293	PDCD5/MAFA	2
REGULATION_OF_GROWTH	1/10	644/17949	0.306138	0.385114	0.304293	SEMA4C	1
TAXIS	1/10	644/17949	0.306138	0.385114	0.304293	SEMA4C	1
MONOCARBOXYLIC_ACID_METABOLIC_PROCESS	1/10	645/17949	0.306539	0.385114	0.304293	ALKBH7	1
POSITIVE_REGULATION_OF_CELL_DEATH	1/10	652/17949	0.30934	0.387407	0.306104	PDCD5	1
PROTEIN_LOCALIZATION_TO_MEMBRANE	1/10	658/17949	0.311733	0.388451	0.30693	PDCD5	1
POSITIVE_REGULATION_OF_ION_TRANSPORT	1/10	659/17949	0.312131	0.388451	0.30693	PDCD5	1
NEGATIVE_REGULATION_OF_CELL_DIFFERENTIATION	1/10	663/17949	0.313721	0.38921	0.307529	SEMA4C	1
CARBOHYDRATE_DERIVATIVE_BIOSYNTHETIC_PROCESS	1/10	680/17949	0.320442	0.39631	0.313139	MUC4	1
REGULATION_OF_DEFENSE_RESPONSE	1/10	692/17949	0.325151	0.399368	0.315555	MUC4	1
ADAPTIVE_IMMUNE_RESPONSE	1/10	693/17949	0.325542	0.399368	0.315555	CLC	1
GAMETE_GENERATION	1/10	694/17949	0.325933	0.399368	0.315555	PHC2	1
REGULATION_OF_CELLULAR_RESPONSE_TO_STRESS	1/10	699/17949	0.327884	0.400523	0.316468	SEMA4C	1
REGULATION_OF_MAPK_CASCADE	1/10	707/17949	0.330995	0.403083	0.318491	SEMA4C	1
NEGATIVE_REGULATION_OF_CELLULAR_COMPONENT_ORGANIZATION	1/10	729/17949	0.339485	0.410577	0.324412	SEMA4C	1
REGULATION_OF_PROTEOLYSIS	1/10	731/17949	0.340252	0.410577	0.324412	PDCD5	1
RESPONSE_TO_GROWTH_FACTOR	1/10	731/17949	0.340252	0.410577	0.324412	PDCD5	1
PEPTIDE_BIOSYNTHETIC_PROCESS	1/10	740/17949	0.343693	0.413473	0.3267	CPEB4	1
LYMPHOCYTE_ACTIVATION	1/10	745/17949	0.345598	0.414509	0.327519	CLC	1
POSITIVE_REGULATION_OF_IMMUNE_RESPONSE	1/10	751/17949	0.347877	0.415189	0.328056	MUC4	1
NEGATIVE_REGULATION_OF_CELL_POPULATION_PROLIFERATION	1/10	752/17949	0.348257	0.415189	0.328056	PDCD5	1
POSITIVE_REGULATION_OF_HYDROLASE_ACTIVITY	1/10	774/17949	0.356549	0.422981	0.334212	PDCD5	1
EPITHELIAL_CELL_DIFFERENTIATION	1/10	775/17949	0.356923	0.422981	0.334212	DSPP	1
REGULATION_OF_CELLULAR_LOCALIZATION	1/10	812/17949	0.370648	0.437938	0.346031	PDCD5	1
CYTOKINE_PRODUCTION	1/10	823/17949	0.374677	0.441385	0.348754	CLC	1
MULTICELLULAR_ORGANISM_REPRODUCTION	1/10	838/17949	0.380134	0.446488	0.352787	PHC2	1
REGULATION_OF_ANION_TRANSPORT	1/10	849/17949	0.384108	0.448923	0.354711	PDCD5	1
SEXUAL_REPRODUCTION	1/10	850/17949	0.384468	0.448923	0.354711	PHC2	1
CELLULAR_RESPONSE_TO_DNA_DAMAGE_STIMULUS	1/10	869/17949	0.391276	0.452215	0.357311	ALKBH7	1
NEGATIVE_REGULATION_OF_TRANSCRIPTION_BY_RNA_POLYMERASE_II	1/10	872/17949	0.392344	0.452215	0.357311	NR4A2	1
LEUKOCYTE_MEDIATED_IMMUNITY	1/10	873/17949	0.3927	0.452215	0.357311	CLC	1
REGULATION_OF_PROTEIN_LOCALIZATION	1/10	874/17949	0.393056	0.452215	0.357311	PDCD5	1
RESPONSE_TO_HORMONE	1/10	876/17949	0.393766	0.452215	0.357311	NR4A2	1
AMIDE_BIOSYNTHETIC_PROCESS	1/10	877/17949	0.394122	0.452215	0.357311	CPEB4	1
POSITIVE_REGULATION_OF_TRANSPORT	1/10	882/17949	0.395894	0.452939	0.357884	PDCD5	1
TUBE_MORPHOGENESIS	1/10	900/17949	0.402237	0.458755	0.362479	SEMA4C	1
PEPTIDE_METABOLIC_PROCESS	1/10	903/17949	0.403288	0.458755	0.362479	CPEB4	1
GROWTH	1/10	908/17949	0.405037	0.459427	0.36301	SEMA4C	1
MAPK_CASCADE	1/10	912/17949	0.406432	0.459697	0.363223	SEMA4C	1
NEGATIVE_REGULATION_OF_DEVELOPMENTAL_PROCESS	1/10	928/17949	0.411985	0.464653	0.367139	SEMA4C	1
DEVELOPMENTAL_PROCESS_INVOLVED_IN_REPRODUCTION	1/10	957/17949	0.421929	0.474521	0.374936	PHC2	1
IMMUNE_SYSTEM_DEVELOPMENT	1/10	989/17949	0.432727	0.484552	0.382862	CLC	1
EMBRYO_DEVELOPMENT	1/10	992/17949	0.43373	0.484552	0.382862	SEMA4C	1
INNATE_IMMUNE_RESPONSE	1/10	997/17949	0.435397	0.484552	0.382862	MUC4	1
PROTEIN_LOCALIZATION_TO_ORGANELLE	1/10	998/17949	0.435731	0.484552	0.382862	PDCD5	1
POSITIVE_REGULATION_OF_INTRACELLULAR_SIGNAL_TRANSDUCTION	1/10	1005/17949	0.438057	0.484792	0.383052	SEMA4C	1
REGULATION_OF_ANATOMICAL_STRUCTURE_MORPHOGENESIS	1/10	1006/17949	0.438389	0.484792	0.383052	SEMA4C	1
ANIMAL_ORGAN_MORPHOGENESIS	1/10	1025/17949	0.444657	0.490357	0.387449	DSPP	1
POSITIVE_REGULATION_OF_IMMUNE_SYSTEM_PROCESS	1/10	1050/17949	0.452808	0.497963	0.393459	MUC4	1
CELLULAR_LIPID_METABOLIC_PROCESS	1/10	1059/17949	0.455716	0.499777	0.394892	ALKBH7	1
ORGANIC_ACID_METABOLIC_PROCESS	1/10	1067/17949	0.458289	0.501214	0.396028	ALKBH7	1
POSITIVE_REGULATION_OF_GENE_EXPRESSION	1/10	1075/17949	0.460851	0.502632	0.397148	PDCD5	1
TUBE_DEVELOPMENT	1/10	1085/17949	0.464039	0.504722	0.398799	SEMA4C	1
REGULATION_OF_CELLULAR_COMPONENT_MOVEMENT	1/10	1100/17949	0.468788	0.50709	0.400671	SEMA4C	1
MULTI_ORGANISM_PROCESS	1/10	1102/17949	0.469419	0.50709	0.400671	PHC2	1
NEGATIVE_REGULATION_OF_MULTICELLULAR_ORGANISMAL_PROCESS	1/10	1104/17949	0.470048	0.50709	0.400671	SEMA4C	1
NEGATIVE_REGULATION_OF_PROTEIN_METABOLIC_PROCESS	1/10	1110/17949	0.471934	0.507744	0.401187	CPEB4	1
POSITIVE_REGULATION_OF_CELLULAR_COMPONENT_ORGANIZATION	1/10	1118/17949	0.474438	0.509059	0.402226	PDCD5	1
CARBOHYDRATE_DERIVATIVE_METABOLIC_PROCESS	1/10	1134/17949	0.479414	0.513011	0.405349	MUC4	1
INTRACELLULAR_PROTEIN_TRANSPORT	1/10	1161/17949	0.487715	0.520394	0.411182	PDCD5	1
REGULATION_OF_ORGANELLE_ORGANIZATION	1/10	1165/17949	0.488935	0.520394	0.411182	PDCD5	1
POSTTRANSCRIPTIONAL_REGULATION_OF_GENE_EXPRESSION	1/10	1174/17949	0.491669	0.521905	0.412377	CPEB4	1
CELLULAR_AMIDE_METABOLIC_PROCESS	1/10	1185/17949	0.494994	0.524033	0.414058	CPEB4	1
DEFENSE_RESPONSE_TO_OTHER_ORGANISM	1/10	1208/17949	0.501881	0.529912	0.418703	MUC4	1
IMMUNE_EFFECTOR_PROCESS	1/10	1296/17949	0.527461	0.554272	0.43795	CLC	1
REGULATION_OF_HYDROLASE_ACTIVITY	1/10	1297/17949	0.527745	0.554272	0.43795	PDCD5	1
REGULATION_OF_ION_TRANSPORT	1/10	1314/17949	0.532545	0.557838	0.440768	PDCD5	1
NEGATIVE_REGULATION_OF_SIGNALING	1/10	1409/17949	0.558572	0.583561	0.461093	NR4A2	1
LIPID_METABOLIC_PROCESS	1/10	1426/17949	0.56309	0.586736	0.463602	ALKBH7	1
REPRODUCTION	1/10	1442/17949	0.567303	0.589579	0.465848	PHC2	1
CELL_ACTIVATION	1/10	1461/17949	0.572259	0.592437	0.468106	CLC	1
SECRETION	1/10	1464/17949	0.573037	0.592437	0.468106	MAFA	1
BIOLOGICAL_ADHESION	1/10	1481/17949	0.577421	0.595418	0.470462	MUC4	1
POSITIVE_REGULATION_OF_PROTEIN_METABOLIC_PROCESS	1/10	1528/17949	0.589331	0.606125	0.478922	PDCD5	1
RESPONSE_TO_BIOTIC_STIMULUS	1/10	1606/17949	0.608431	0.624153	0.493166	MUC4	1
NEGATIVE_REGULATION_OF_GENE_EXPRESSION	1/10	1709/17949	0.632427	0.646932	0.511164	CPEB4	1
POSITIVE_REGULATION_OF_SIGNALING	1/10	1725/17949	0.636034	0.646932	0.511164	SEMA4C	1
INTRACELLULAR_TRANSPORT	1/10	1730/17949	0.637154	0.646932	0.511164	PDCD5	1
REGULATION_OF_TRANSPORT	1/10	1730/17949	0.637154	0.646932	0.511164	PDCD5	1
REGULATION_OF_INTRACELLULAR_SIGNAL_TRANSDUCTION	1/10	1783/17949	0.648842	0.656835	0.51899	SEMA4C	1
DEFENSE_RESPONSE	1/10	1790/17949	0.65036	0.656835	0.51899	MUC4	1
PROTEOLYSIS	1/10	1797/17949	0.651872	0.656835	0.51899	PDCD5	1
SMALL_MOLECULE_METABOLIC_PROCESS	1/10	1886/17949	0.67059	0.673986	0.532541	ALKBH7	1
HOMEOSTATIC_PROCESS	1/10	1912/17949	0.675885	0.677592	0.53539	MUC4	1
CELLULAR_MACROMOLECULE_LOCALIZATION	1/10	1981/17949	0.689567	0.689567	0.544852	PDCD5	1

## Sheet: Supplementary Table 8
Supplementary Table 8. Gene ontology analysis for molecular function of 14 genes associated age.
Description	GeneRatio	BgRatio	pvalue	p.adjust	qvalue	geneID	Count
EXTRACELLULAR_MATRIX_STRUCTURAL_CONSTITUENT	2/11	170/15762	0.00596653	0.119604	0.0963913	DSPP/MUC4	2
GLUCOCORTICOID_RECEPTOR_BINDING	1/11	12/15762	0.0083454	0.119604	0.0963913	NR4A2	1
CYSTEINE_TYPE_ENDOPEPTIDASE_ACTIVITY_INVOLVED_IN_APOPTOTIC_PROCESS	1/11	15/15762	0.0104218	0.119604	0.0963913	CLC	1
TRANSLATION_REPRESSOR_ACTIVITY_MRNA_REGULATORY_ELEMENT_BINDING	1/11	15/15762	0.0104218	0.119604	0.0963913	CPEB4	1
RETINOID_X_RECEPTOR_BINDING	1/11	17/15762	0.0118039	0.119604	0.0963913	NR4A2	1
SEMAPHORIN_RECEPTOR_BINDING	1/11	23/15762	0.0159397	0.119604	0.0963913	SEMA4C	1
LYSOPHOSPHOLIPASE_ACTIVITY	1/11	25/15762	0.0173148	0.119604	0.0963913	CLC	1
TRANSLATION_REPRESSOR_ACTIVITY	1/11	25/15762	0.0173148	0.119604	0.0963913	CPEB4	1
RETINOIC_ACID_RECEPTOR_BINDING	1/11	26/15762	0.0180017	0.119604	0.0963913	NR4A2	1
CHEMOREPELLENT_ACTIVITY	1/11	27/15762	0.0186881	0.119604	0.0963913	SEMA4C	1
BETA_TUBULIN_BINDING	1/11	38/15762	0.0262103	0.152496	0.1229	PDCD5	1
LIGAND_ACTIVATED_TRANSCRIPTION_FACTOR_ACTIVITY	1/11	52/15762	0.0357082	0.178651	0.143978	NR4A2	1
DNA_BINDING_TRANSCRIPTION_ACTIVATOR_ACTIVITY	2/11	445/15762	0.0369551	0.178651	0.143978	NR4A2/MAFA	2
RIBOSOME_BINDING	1/11	57/15762	0.0390799	0.178651	0.143978	CPEB4	1
COLLAGEN_BINDING	1/11	68/15762	0.0464598	0.198228	0.159757	DSPP	1
STEROID_HORMONE_RECEPTOR_BINDING	1/11	77/15762	0.0524596	0.203472	0.163983	NR4A2	1
TRANSLATION_FACTOR_ACTIVITY_RNA_BINDING	1/11	84/15762	0.0571023	0.203472	0.163983	CPEB4	1
BETA_CATENIN_BINDING	1/11	85/15762	0.0577638	0.203472	0.163983	NR4A2	1
DIOXYGENASE_ACTIVITY	1/11	89/15762	0.0604058	0.203472	0.163983	ALKBH7	1
NUCLEAR_RECEPTOR_BINDING	1/11	97/15762	0.0656697	0.207926	0.167572	NR4A2	1
PHOSPHOLIPASE_ACTIVITY	1/11	106/15762	0.0715594	0.207926	0.167572	CLC	1
TRANSLATION_REGULATOR_ACTIVITY_NUCLEIC_ACID_BINDING	1/11	108/15762	0.0728636	0.207926	0.167572	CPEB4	1
CYSTEINE_TYPE_ENDOPEPTIDASE_ACTIVITY	1/11	117/15762	0.0787121	0.207926	0.167572	CLC	1
STRUCTURAL_MOLECULE_ACTIVITY	2/11	686/15762	0.0801969	0.207926	0.167572	DSPP/MUC4	2
LIPASE_ACTIVITY	1/11	131/15762	0.0877432	0.207926	0.167572	CLC	1
RIBONUCLEOPROTEIN_COMPLEX_BINDING	1/11	134/15762	0.0896679	0.207926	0.167572	CPEB4	1
TRANSLATION_REGULATOR_ACTIVITY	1/11	138/15762	0.0922284	0.207926	0.167572	CPEB4	1
NUCLEAR_HORMONE_RECEPTOR_BINDING	1/11	140/15762	0.0935062	0.207926	0.167572	NR4A2	1
CARBOXYLIC_ESTER_HYDROLASE_ACTIVITY	1/11	144/15762	0.096057	0.207926	0.167572	CLC	1
SIGNALING_RECEPTOR_BINDING	3/11	1634/15762	0.0974655	0.207926	0.167572	NR4A2/MUC4/SEMA4C	3
ZINC_ION_BINDING	2/11	812/15762	0.107138	0.21025	0.169445	PHC2/NR4A2	2
MRNA_3_UTR_BINDING	1/11	164/15762	0.108713	0.21025	0.169445	CPEB4	1
HEPARIN_BINDING	1/11	164/15762	0.108713	0.21025	0.169445	PDCD5	1
HORMONE_RECEPTOR_BINDING	1/11	173/15762	0.114355	0.21025	0.169445	NR4A2	1
CYSTEINE_TYPE_PEPTIDASE_ACTIVITY	1/11	174/15762	0.11498	0.21025	0.169445	CLC	1
GLYCOSAMINOGLYCAN_BINDING	1/11	228/15762	0.148137	0.263356	0.212244	PDCD5	1
HISTONE_BINDING	1/11	241/15762	0.155949	0.26975	0.217397	PHC2	1
SULFUR_COMPOUND_BINDING	1/11	260/15762	0.167249	0.271186	0.218554	PDCD5	1
TRANSITION_METAL_ION_BINDING	2/11	1079/15762	0.171025	0.271186	0.218554	PHC2/NR4A2	2
CARBOHYDRATE_BINDING	1/11	267/15762	0.171378	0.271186	0.218554	CLC	1
RNA_POLYMERASE_II_SPECIFIC_DNA_BINDING_TRANSCRIPTION_FACTOR_BINDING	1/11	271/15762	0.173728	0.271186	0.218554	NR4A2	1
PROTEIN_HETERODIMERIZATION_ACTIVITY	1/11	324/15762	0.204308	0.308171	0.248361	NR4A2	1
CIS_REGULATORY_REGION_SEQUENCE_SPECIFIC_DNA_BINDING	2/11	1219/15762	0.207052	0.308171	0.248361	NR4A2/MAFA	2
PROTEIN_CONTAINING_COMPLEX_BINDING	2/11	1238/15762	0.212032	0.308411	0.248555	CPEB4/DSPP	2
TUBULIN_BINDING	1/11	368/15762	0.228909	0.324601	0.261603	PDCD5	1
DNA_BINDING_TRANSCRIPTION_FACTOR_BINDING	1/11	376/15762	0.233307	0.324601	0.261603	NR4A2	1
DNA_BINDING_TRANSCRIPTION_FACTOR_ACTIVITY	2/11	1430/15762	0.263168	0.354799	0.28594	NR4A2/MAFA	2
ENDOPEPTIDASE_ACTIVITY	1/11	437/15762	0.266099	0.354799	0.28594	CLC	1
ENZYME_ACTIVATOR_ACTIVITY	1/11	537/15762	0.317108	0.396723	0.319727	PDCD5	1
RECEPTOR_REGULATOR_ACTIVITY	1/11	537/15762	0.317108	0.396723	0.319727	SEMA4C	1
MRNA_BINDING	1/11	538/15762	0.317601	0.396723	0.319727	CPEB4	1
CHROMATIN_BINDING	1/11	558/15762	0.327401	0.396723	0.319727	PHC2	1
SEQUENCE_SPECIFIC_DNA_BINDING	2/11	1672/15762	0.328536	0.396723	0.319727	NR4A2/MAFA	2
PEPTIDASE_ACTIVITY	1/11	626/15762	0.359771	0.422964	0.340876	CLC	1
TRANSCRIPTION_FACTOR_BINDING	1/11	634/15762	0.363485	0.422964	0.340876	NR4A2	1
TRANSCRIPTION_REGULATOR_ACTIVITY	2/11	1909/15762	0.391975	0.433499	0.349366	NR4A2/MAFA	2
CALCIUM_ION_BINDING	1/11	705/15762	0.395596	0.433499	0.349366	DSPP	1
IDENTICAL_PROTEIN_BINDING	2/11	1924/15762	0.395939	0.433499	0.349366	CLC/PHC2	2
RNA_BINDING	2/11	1938/15762	0.399632	0.433499	0.349366	CPEB4/FNDC3A	2
HYDROLASE_ACTIVITY_ACTING_ON_ESTER_BONDS	1/11	742/15762	0.411739	0.435596	0.351056	CLC	1
OXIDOREDUCTASE_ACTIVITY	1/11	750/15762	0.415178	0.435596	0.351056	ALKBH7	1
CYTOSKELETAL_PROTEIN_BINDING	1/11	973/15762	0.503976	0.520233	0.419267	PDCD5	1
PROTEIN_DIMERIZATION_ACTIVITY	1/11	1033/15762	0.525676	0.53402	0.430378	NR4A2	1
ENZYME_REGULATOR_ACTIVITY	1/11	1226/15762	0.589757	0.589757	0.475297	PDCD5	1

## Sheet: Supplementary Table 9
Supplementary Table 9. KEGG pathway analysis of 14 genes associated age.
Description	GeneRatio	BgRatio	pvalue	p.adjust	qvalue	Count	geneID	Other
Maturity onset diabetes of the young	1/5	26/7914	0.0163231	0.0869545	0.0686483	1	MAFA	Human Diseases
Type II diabetes mellitus	1/5	46/7914	0.0287337	0.0869545	0.0686483	1	MAFA	Human Diseases
ECM-receptor interaction	1/5	88/7914	0.0543883	0.0869545	0.0686483	1	DSPP	Environmental Information Processing
Progesterone-mediated oocyte maturation	1/5	98/7914	0.0604159	0.0869545	0.0686483	1	CPEB4	Organismal Systems
Aldosterone synthesis and secretion	1/5	98/7914	0.0604159	0.0869545	0.0686483	1	NR4A2	Organismal Systems
Parathyroid hormone synthesis, secretion and action	1/5	106/7914	0.0652158	0.0869545	0.0686483	1	NR4A2	Organismal Systems
Oocyte meiosis	1/5	127/7914	0.0777223	0.0888255	0.0701254	1	CPEB4	Cellular Processes
Axon guidance	1/5	181/7914	0.109268	0.109268	0.0862643	1	SEMA4C	Organismal Systems
